# Supplementary material for: The position of the longest intron is related to biological functions in some human genes
Source: Front Genet. 2023 Jan 10;13:1085139. doi: 10.3389/fgene.2022.1085139 (PMC9875286; doi:10.3389/fgene.2022.1085139)
Supplement: Supplementary file 1 [file Table2.XLSX]

## Sheet: GSEA input data
Table S2: Input data for GSEA analysis in g:Profiler web server-FASTA format
>Genes_with_no_introns		>Genes_with_I1longest		>Longest_in_(0;0.33]
ADRB1		RYR2		RYR2
APLNR		DYNC1H1		DYNC1H1
CENPB		HERC1		HERC1
FFAR1		ABI3BP		ABI3BP
FZD1		MYO15A		MYO15A
H1-0		LAMA1		LAMA1
H2AB1		SMG1		SMG1
H2BC1		NBEA		NBEA
H4-16		ABCA1		ABCA1
HCAR1		CNOT1		SYNE1
HTR1A		UBR1		CNOT1
HTR1B		UNC13A		UBR1
CHMP1B		MYO9A		UNC13A
IFNA1		DNMT1		MYO9A
KRTAP1-1		MYO5A		DNMT1
LCE1A		ARFGEF1		MYO5A
MAB21L1		ARFGEF2		ARFGEF1
MC1R		CLASP2		ARFGEF2
MT-ATP6		LRPPRC		CLASP2
MT-CYB		AKAP13		LRPPRC
MT-RNR1		ATP8A1		AKAP13
OR12D2		CDC42BPA		ATP8A1
OR14A2		CELSR1		CDC42BPA
OR1A2		CELSR3		CELSR1
OR4A15		MYO6		CELSR3
OR51A2		SMARCA4		MYO6
OR8A1		ALS2		SMARCA4
OR9A2		CELSR2		ALS2
P2RY1		PLXNA3		CELSR2
RRAGA		PTK2		PLXNA3
SOX1		MYBPC1		PTK2
TAS2R1		MYO1C		MYBPC1
VN1R1		PIK3C2A		MYO1C
>Genes_with_one_intron		ABCC1		PIK3C2A
ACAP2-IT1		CYFIP1		ABCC1
ACKR1		YEATS2		CYFIP1
ADORA3		CEMIP		YEATS2
AMER1		IFT122		CEMIP
ANG		ITGA10		IFT122
APCS		PTPRZ1		ITGA10
AVPR1A		ALK		PTPRZ1
BBS10		ARHGEF1		ALK
BDNF		ITGA1		ARHGEF1
BTG1		ANKRD28		ITGA1
C1QL1		ASH1L		ANKRD28
C3AR1		BPTF		ASH1L
CALHM1		EXOC2		BPTF
CAVIN1		KCNMA1		EXOC2
CCR1		TNC		KCNMA1
CDC42EP2		WNK1		TNC
CER1		DICER1		WNK1
CNR1		ERBB2		DICER1
CX3CR1		MTREX		ERBB2
CXCR1		SCN2A		MTREX
DEFB1		ATP13A1		SCN2A
DIRAS1		HDAC7		ATP13A1
DRD1		TDRD1		HDAC7
F2R		ABCF1		TDRD1
FOXA1		ANKFY1		ABCF1
FPR1		ATXN2		ANKFY1
FUT1		CSE1L		ATXN2
GHSR		ENPP1		CSE1L
GJA1		HIRA		ENPP1
GPBAR1		IDE		HIRA
GPER1		JAK1		IDE
H3-2		PPP1R12A		JAK1
HOMEZ		RASA1		PPP1R12A
HRH1		SF3B1		RASA1
HS3ST1		ADGRL1		SF3B1
CHRM1		ANKS1A		MYO7A
IFITM1		CNTNAP2		TRRAP
IFITM5		PEX1		MGAM
IGFL1		PTPRA		ADGRL1
INHA		TMC1		ANKS1A
JRK		UPF1		CNTNAP2
KCNA1		ABCD3		PEX1
LORICRIN		ABLIM1		PTPRA
LRATD1		ABR		TMC1
MARVELD1		ACAP2		UPF1
MGAT1		AP1B1		CDH23
MCHR1		AP1G1		ABCD3
MTNR1A		ARHGAP10		ABLIM1
NAA11		ATP1A1		ABR
NPBWR1		CARS1		ACAP2
OR10A2		CLOCK		AP1B1
OR11A1		CTC1		AP1G1
OR2A1		EMC1		ARHGAP10
OR3A1		INF2		ATP1A1
OR52A1		MYT1		CARS1
OR56A1		SETD5		CLOCK
OR5A1		TSC1		CTC1
OR6A2		WWC1		EMC1
OR7A10		WWC2		INF2
PDXP		ACTN1		MYT1
PMAIP1		ARMC8		SETD5
PMIS2		CRYBG1		TSC1
PTAFR		CUL1		WWC1
PTF1A		EIF3A		WWC2
PTGDR		ELMO2		ACTN1
PWWP2A		EML1		ARMC8
RNASE1		GPAT2		CRYBG1
RTP1		PAPPA		CUL1
RTP2		PDE10A		EIF3A
S1PR1		PPL		ELMO2
SCAND1		SIGLEC1		EML1
SHISA2		AARS1		GPAT2
SIX1		ANPEP		PAPPA
SLITRK1		ARHGAP44		PDE10A
SMCR8		ATP2B4		PPL
SOCS1		EPB41		SIGLEC1
SPANXA1		FBH1		MYH10
SPANXN1		RFX1		MYO18A
TAAR1		SIN3A		AARS1
TENT5B		AFF1		ANPEP
TIMM29		ANKIB1		ARHGAP44
TOMM5		AREL1		ATP2B4
VCX		ARID1A		EPB41
XCR1		BAZ1B		FBH1
ZBED1		BRAF		RFX1
>Genes_with_two_introns_I1longest		CIITA		SIN3A
A4GALT		DCDC1		MYO10
ACOT1		DIXDC1		AFF1
BARHL1		GPATCH1		ANKIB1
BDKRB1		LPIN1		AREL1
BEX1		MAP3K1		ARID1A
BRK1		PYGB		BAZ1B
BRS3		RHOT1		BRAF
C1QB		SAGE1		CIITA
CCL1		ACAN		DCDC1
CDX1		AGO2		DIXDC1
CDX2		GABBR2		GPATCH1
CLRN1		LARP1		LPIN1
CST1		NDUFS1		MAP3K1
CSTA		PLOD1		PYGB
CYSLTR1		ABCE1		RHOT1
DAD1		BRF1		SAGE1
DEFA1		GPR107		IQGAP1
DEGS1		JARID2		RICTOR
DUSP14		KAT2B		ACAN
FLG		LDLR		AGO2
GIMAP1		PLA2G4A		GABBR2
GLRX		RXFP1		LARP1
GNG10		TEC		NDUFS1
GNRHR		AFG3L2		PLOD1
CHRAC1		AHCYL1		AGRN
INA		ALDH16A1		ABCE1
KCNJ1		CAMSAP1		BRF1
KCNK1		DRC1		GPR107
KLF1		GGA1		JARID2
MAGEA6		HPS3		KAT2B
MIS12		MANBA		LDLR
MYF5		PELP1		PLA2G4A
MYOD1		SEMA3A		RXFP1
NAT1		ACOT11		TEC
OPRD1		ARAF		LRRK1
OR14A16		ARRB1		MYLK
OR1A1		AVL9		NOTCH1
PAQR4		CPNE1		RIMS1
PFN1		GLB1		AFG3L2
PGLYRP1		GRIK1		AHCYL1
PGRMC1		ITGB1		ALDH16A1
S100A1		PADI1		CAMSAP1
SCGB1A1		POR		DRC1
SGPP1		ZER1		GGA1
SHH		ADGRF1		HPS3
SUCNR1		BICRA		MANBA
TCEAL1		BTRC		PELP1
TRARG1		CTNNB1		SEMA3A
>Genes_with_two_introns_I2longest		CXXC1		DNAH10
ADRA1A		FUS		NCAPD2
AGTR1		GTF2H1		CACNA1A
ALG10		IMMT		CACNA1B
BCL2		MTM1		ITPR1
C1QA		P3H1		ACOT11
CAV1		PPP2R1A		ARAF
CISD1		SAMM50		ARRB1
COL10A1		SNX1		AVL9
COMMD1		SNX2		CPNE1
CRYAA		AATK		GLB1
CT47A1		ACTL6A		GRIK1
CXCR2		ADGRG1		ITGB1
DPH3		ATL1		PADI1
ENC1		CDH13		POR
FBXL12		CLCA1		ZER1
GALR1		COG1		KCNT1
GPR1		CYTH1		NCKAP1
HBA1		ENAH		ADGRF1
HINT1		ERLEC1		BICRA
CHCHD1		GCGR		BTRC
LYPD1		HDAC2		CTNNB1
MOAP1		IQSEC1		CXXC1
MT1A		JUP		FUS
NDUFA2		KCNAB1		GTF2H1
NMUR1		PCID2		IMMT
ORAI1		PFKFB1		MTM1
PGAM2		PKP1		P3H1
PROKR1		PPIG		PPP2R1A
PTX3		SYK		SAMM50
RAMP1		A1CF		SNX1
SFRP1		ABCB10		SNX2
SHLD1		ANXA1		NBPF1
SNAI1		ARHGEF37		SCN1A
SSTR1		CLK1		TPCN1
XK		CMYA5		AATK
		COPS2		ACTL6A
		CRHR1		ADGRG1
		CSK		ATL1
		DAP3		CDH13
		GNAS		CLCA1
		HSPA12B		COG1
		LCK		CYTH1
		MBOAT1		ENAH
		MRTFA		ERLEC1
		PARVA		GCGR
		SCARB1		HDAC2
		SCNN1B		IQSEC1
		UBE2Q1		JUP
		VIPR1		KCNAB1
		ABI2		PCID2
		ABL2		PFKFB1
		ADA		PKP1
		AP2M1		PPIG
		BRD1		SYK
		BRD3		ADAM11
		C4BPA		HDAC4
		CATSPER1		GBF1
		CDH5		CACNA2D1
		CYP4A11		DAPK1
		EDEM1		DPP4
		EIF4A3		JMJD1C
		ELL		A1CF
		ELMOD1		ABCB10
		EMCN		ANXA1
		ERP44		ARHGEF37
		GALNT1		CLK1
		HPSE		CMYA5
		HSPA12A		COPS2
		ILKAP		CRHR1
		KANK1		CSK
		LMNA		DAP3
		P2RX1		GNAS
		TGFBRAP1		HSPA12B
		TMBIM1		LCK
		YES1		MBOAT1
		ABL1		MRTFA
		ACVR1		PARVA
		ACVR2A		SCARB1
		ADAP1		SCNN1B
		ANAPC7		UBE2Q1
		C9orf72		VIPR1
		CCNK		BAG6
		CERS2		SGSM1
		CNNM1		CARD14
		CORO1A		CUX1
		DCP2		MGA
		DNTT		AQR
		ELOA		ABI2
		EXT1		ABL2
		FAM20A		ADA
		HSP90AA1		AP2M1
		MAP2K1		BRD1
		METTL3		BRD3
		NELFA		C4BPA
		NPRL2		CATSPER1
		PDHA1		CDH5
		PLA1A		CYP4A11
		PRMT1		EDEM1
		STK24		EIF4A3
		TTLL1		ELL
		UBQLN1		ELMOD1
		VPS4A		EMCN
		ZDHHC1		ERP44
		ZMYM1		GALNT1
		APLF		HPSE
		ARPC1A		HSPA12A
		ATG14		ILKAP
		ATN1		KANK1
		BCL9		LMNA
		BMI1		P2RX1
		CCM2		TGFBRAP1
		CYP19A1		TMBIM1
		ENDOU		YES1
		ENTPD1		ANKAR
		FASTK		OGDH
		FKBP10		PARP1
		FSHR		LTBP1
		GLT8D1		FBN1
		GNB2		HELZ
		HMBOX1		AAK1
		HMG20A		ACAP1
		IKBKG		IKBKB
		MAPKAPK2		PUM1
		NDUFV1		RPS6KA1
		PTPA		PLXNA1
		PTPN1		ABL1
		SPARC		ACVR1
		TMOD1		ACVR2A
		TMPRSS11A		ADAP1
		VPS28		ANAPC7
		ABHD1		C9orf72
		ACVR1B		CCNK
		ADAMTS1		CERS2
		ADH1A		CNNM1
		AKR1A1		CORO1A
		ALDOC		DCP2
		ALG3		DNTT
		ANGPT1		ELOA
		APOO		EXT1
		ARFIP1		FAM20A
		BPNT1		HSP90AA1
		CLEC10A		MAP2K1
		CYP11A1		METTL3
		CYP27A1		NELFA
		ELF1		NPRL2
		FAS		PDHA1
		FMO1		PLA1A
		GLRA1		PRMT1
		GPC1		STK24
		HOMER1		TTLL1
		CHRNA1		UBQLN1
		KHDRBS1		VPS4A
		KRT1		ZDHHC1
		MAPK1		ZMYM1
		MEF2B		ACAD10
		MFAP1		ADGRE1
		NPTN		KDM1A
		PALM		MET
		PLSCR1		TOP1
		PON1		ARVCF
		SCAMP1		GRAMD1B
		SCAMP2		PPP4R1
		SMN2		APLF
		TBX1		ARPC1A
		TSPAN1		ATG14
		UGCG		ATN1
		VDAC1		BCL9
		ACBD3		BMI1
		ADIPOR1		CCM2
		AGR2		CYP19A1
		AJUBA		ENDOU
		APTX		ENTPD1
		AR		FASTK
		ARRDC1		FKBP10
		ASPN		FSHR
		CA1		GLT8D1
		CRISP3		GNB2
		CYP17A1		HMBOX1
		DGAT2		HMG20A
		DOLPP1		IKBKG
		GNAI1		MAPKAPK2
		KRT10		NDUFV1
		MARCHF1		PTPA
		MATN3		PTPN1
		MS4A1		SPARC
		NPHS2		TMOD1
		NXN		TMPRSS11A
		OTULINL		VPS28
		PLPPR1		ADAMTSL4
		PRICKLE1		ALG13
		PTK6		EPHA1
		RUNX1		GOLGA6A
		SAMSN1		GSN
		SET		MYO3A
		SIRPA		NOL6
		SNAP23		ABHD1
		TTI1		ACVR1B
		VPS26C		ADAMTS1
		WTAP		ADH1A
		ACTA1		AKR1A1
		AGPAT1		ALDOC
		AHSG		ALG3
		ANP32A		ANGPT1
		ATF1		APOO
		BCAR1		ARFIP1
		CASR		BPNT1
		CD2BP2		CLEC10A
		CLMP		CYP11A1
		CYC1		CYP27A1
		CYP1A1		ELF1
		DGUOK		FAS
		E2F1		FMO1
		FBP1		GLRA1
		GNA15		GPC1
		GNAQ		HOMER1
		GSTA1		CHRNA1
		GSTA2		KHDRBS1
		HACD1		KRT1
		CHMP1A		MAPK1
		IFNGR1		MEF2B
		IFT27		MFAP1
		KCMF1		NPTN
		MRPS10		PALM
		MYL1		PLSCR1
		NKAIN1		PON1
		NLGN2		SCAMP1
		OPCML		SCAMP2
		PALM3		SMN2
		PANK1		TBX1
		PELI1		TSPAN1
		REEP1		UGCG
		RELL1		VDAC1
		SAR1A		BRD7
		SKI		CCDC22
		SMAD1		CFAP100
		SNRPB		CRIM1
		STOM		CHERP
		VEGFD		MALT1
		ACER1		MBD1
		ACP1		PLA2G6
		B3GAT1		PRKCA
		CDC42		TF
		CLIC1		AAAS
		COLEC10		ADAM10
		CRYBA1		CDH1
		CYB561		GRIA1
		DESI1		LIMK1
		DNAJC19		SF3A1
		ENOPH1		COL9A1
		GATA1		BRCA1
		GPRC6A		CAMTA1
		HDGF		MME
		HSD17B10		ACBD3
		KLRB1		ADIPOR1
		NECTIN1		AGR2
		OPN1LW		AJUBA
		PLPP1		APTX
		PLPP3		AR
		PPM1A		ARRDC1
		PPP3R1		ASPN
		PTP4A1		CA1
		RAB10		CRISP3
		RAB11FIP1		CYP17A1
		RPUSD1		DGAT2
		SPIN1		DOLPP1
		THEM4		GNAI1
		TNNC1		KRT10
		YWHAB		MARCHF1
		A3GALT2		MATN3
		AICDA		MS4A1
		AMH		NPHS2
		ARF1		NXN
		ARF3		OTULINL
		ART1		PLPPR1
		CBX1		PRICKLE1
		CENPA		PTK6
		CNBP		RUNX1
		CT45A1		SAMSN1
		DIPK1A		SET
		DSPP		SIRPA
		EDN1		SNAP23
		EFNA1		TTI1
		FSCN1		VPS26C
		GET1		WTAP
		GH1		ABCG1
		IFT22		ALG6
		KLK1		FERMT2
		LAMTOR1		NFAT5
		MYD88		RECQL
		MYMK		SSH1
		NT5C		STARD8
		NUS1		TCTN1
		OOSP1		OGT
		PCDH1		FCHO1
		SDC1		VPS41
		SERPINA1		ABCB1
		SLC10A1		ARID2
		SLFN11		AKT1
		SNAPC2		CALCR
		SOD1		HDAC1
		SPC24		CARD10
		SRD5A1		DCTN1
		STEAP1		NALCN
		TACR1		ACTA1
		THAP12		AGPAT1
		TIRAP		AHSG
		UGT1A1		ANP32A
		VAMP1		ATF1
		VOPP1		BCAR1
		YPEL1		CASR
		AEN		CD2BP2
		AIMP2		CLMP
		AQP1		CYC1
		AZGP1		CYP1A1
		B3GAT2		DGUOK
		C1QTNF1		E2F1
		CACNG1		FBP1
		CACNG2		GNA15
		CGA		GNAQ
		CLC		GSTA1
		CLDN1		GSTA2
		CRABP2		HACD1
		DUSP29		CHMP1A
		FGF1		IFNGR1
		FOS		IFT27
		FOSB		KCMF1
		FTH1		MRPS10
		HJV		MYL1
		CHST1		NKAIN1
		IGFBP1		NLGN2
		IRX1		OPCML
		LYRM1		PALM3
		LZTS1		PANK1
		MAL		PELI1
		NTSR1		REEP1
		OR13A1		RELL1
		PCDHA1		SAR1A
		PCDHA10		SKI
		PGAM1		SMAD1
		PLAAT1		SNRPB
		PRRG1		STOM
		SCN2B		VEGFD
		SRSF1		ATCAY
		SYNGR1		CDK19
		TIMM22		CLCC1
		TNF		GATB
		TPPP		SCNN1A
		TUBA1A		TACC1
		WNT1		WDR41
		ZNF165		CDH16
		>Genes_with_I2longest		STT3A
		MYO7A		ATG3
		MYH10		ATP5F1A
		MYO18A		CDK7
		MYO10		FDXR
		IQGAP1		MEF2A
		RICTOR		TFDP1
		AGRN		BDP1
		LRRK1		ANKMY1
		MYLK		INTS13
		NOTCH1		NLRP1
		RIMS1		SEC14L1
		NCAPD2		ATP4A
		KCNT1		VPS53
		NCKAP1		ACER1
		NBPF1		ACP1
		SCN1A		B3GAT1
		TPCN1		CDC42
		ADAM11		CLIC1
		HDAC4		COLEC10
		DAPK1		CRYBA1
		DPP4		CYB561
		JMJD1C		DESI1
		BAG6		DNAJC19
		SGSM1		ENOPH1
		CARD14		GATA1
		CUX1		GPRC6A
		MGA		HDGF
		ANKAR		HSD17B10
		OGDH		KLRB1
		PARP1		NECTIN1
		AAK1		OPN1LW
		ACAP1		PLPP1
		IKBKB		PLPP3
		PUM1		PPM1A
		RPS6KA1		PPP3R1
		ACAD10		PTP4A1
		ADGRE1		RAB10
		KDM1A		RAB11FIP1
		MET		RPUSD1
		TOP1		SPIN1
		ARVCF		THEM4
		GRAMD1B		TNNC1
		PPP4R1		YWHAB
		ADAMTSL4		AHR
		EPHA1		BEST1
		GOLGA6A		CNGA1
		GSN		ETF1
		BRD7		GBP1
		CCDC22		GPS2
		CFAP100		CHIT1
		CRIM1		MINDY1
		CHERP		NFIA
		MALT1		SFXN1
		MBD1		WASHC1
		PLA2G6		KANSL1
		PRKCA		NDRG1
		TF		PTH1R
		AAAS		GK
		ADAM10		ADCY1
		CDH1		GRIN1
		GRIA1		TLE1
		LIMK1		BAIAP2
		SF3A1		NFKB1
		ABCG1		ABCD1
		ALG6		ATAD1
		FERMT2		CYP21A2
		NFAT5		IRF1
		RECQL		LIMS1
		SSH1		NEIL1
		STARD8		PPP2R2A
		TCTN1		SRGAP2B
		AKT1		ST3GAL1
		CALCR		STOML2
		HDAC1		TPM1
		ATCAY		VPS51
		CDK19		INCENP
		CLCC1		L3MBTL1
		GATB		PPEF1
		SCNN1A		NRXN1
		TACC1		CAPN15
		WDR41		DHX15
		ATG3		CDH26
		ATP5F1A		ABCA10
		CDK7		ATP6V0A1
		FDXR		MYO19
		MEF2A		A3GALT2
		TFDP1		AICDA
		AHR		AMH
		BEST1		ARF1
		CNGA1		ARF3
		ETF1		ART1
		GBP1		CBX1
		GPS2		CENPA
		CHIT1		CNBP
		MINDY1		CT45A1
		NFIA		DIPK1A
		SFXN1		DSPP
		WASHC1		EDN1
		ABCD1		EFNA1
		ATAD1		FSCN1
		CYP21A2		GET1
		IRF1		GH1
		LIMS1		IFT22
		NEIL1		KLK1
		PPP2R2A		LAMTOR1
		SRGAP2B		MYD88
		ST3GAL1		MYMK
		STOML2		NT5C
		TPM1		NUS1
		VPS51		OOSP1
		BABAM1		PCDH1
		CCNA1		SDC1
		DPM1		SERPINA1
		HAUS1		SLC10A1
		MACROH2A1		SLFN11
		MSL1		SNAPC2
		NUDC		SOD1
		PGA3		SPC24
		PLIN1		SRD5A1
		PTEN		STEAP1
		SHARPIN		TACR1
		TARBP2		THAP12
		BFSP1		TIRAP
		CDK1		UGT1A1
		EDNRA		VAMP1
		GDF1		VOPP1
		GRM1		YPEL1
		CHGA		BABAM1
		LGI1		CCNA1
		MRO		DPM1
		TBP		HAUS1
		YBX1		MACROH2A1
		CD80		MSL1
		DCK		NUDC
		GET3		PGA3
		KCTD10		PLIN1
		MAPRE1		PTEN
		NTN1		SHARPIN
		PRDM1		TARBP2
		RPL10		ALG1
		SHROOM1		COL26A1
		TNFRSF4		NECAB1
		VNN1		SF1
		ZMAT1		TEAD1
		ADNP		DNMBP
		AQP10		MCM5
		DEDD		ERCC6
		GLIPR1		TBK1
		GRM2		COPA
		HMGA1		KNTC1
		HSPB11		ATP2A2
		CHMP2A		CDC14A
		ISL1		GRID1
		JPH1		ASIC1
		PI15		BCAR3
		PIGA		CAMK1
		PRDX1		COLGALT1
		PSG1		GSDMA
		RASSF1		SPOUT1
		SKP1		WHRN
		SYNPR		CDC45
		TIMP1		CYLD
		ADCYAP1		FES
		ARTN		SUN1
		AZU1		BFSP1
		BLOC1S2		CDK1
		CCKAR		EDNRA
		CCN1		GDF1
		CD2		GRM1
		COX4I1		CHGA
		DNAJC24		LGI1
		G6PC		MRO
		GNG7		TBP
		MANEA		YBX1
		NME1		PHACTR1
		NPTX1		TENT2
		PANX1		UTP4
		PDCD7		ITIH1
		PRB1		AACS
		PRELID1		MINDY4
		PRSS1		TCTN2
		SELENOF		TMTC1
		SSU72		MACROD1
		TAFA1		MAP2K2
		TMCC2		NFATC2
		VGLL1		OSGEP
		ADNP2		PIGK
		BAD		POGLUT1
		BCL11A		SYT1
		BLOC1S1		ACTL6B
		CMKLR1		AOPEP
		CMTM1		ARR3
		CMTM2		TLE6
		CSAG1		DNAH17
		EPPIN		BRIP1
		GCNT1		FBXL13
		LEMD1		PPIL2
		LRRC8A		AEN
		LYZ		AIMP2
		MIA		AQP1
		NHP2		AZGP1
		OXGR1		B3GAT2
		PIN1		C1QTNF1
		RTL1		CACNG1
		TLR1		CACNG2
		TRAPPC1		CGA
		>Genes_with_I3longest		CLC
		SYNE1		CLDN1
		TRRAP		CRABP2
		MGAM		DUSP29
		CDH23		FGF1
		CACNA1A		FOS
		CACNA1B		FOSB
		GBF1		FTH1
		CACNA2D1		HJV
		AQR		CHST1
		LTBP1		IGFBP1
		HELZ		IRX1
		PLXNA1		LYRM1
		ALG13		LZTS1
		NOL6		MAL
		BRCA1		NTSR1
		CAMTA1		OR13A1
		MME		PCDHA1
		OGT		PCDHA10
		ARID2		PGAM1
		CARD10		PLAAT1
		CDH16		PRRG1
		STT3A		SCN2B
		ANKMY1		SRSF1
		INTS13		SYNGR1
		NLRP1		TIMM22
		SEC14L1		TNF
		KANSL1		TPPP
		NDRG1		TUBA1A
		PTH1R		WNT1
		BAIAP2		ZNF165
		CAPN15		CD80
		DHX15		DCK
		ALG1		GET3
		COL26A1		KCTD10
		NECAB1		MAPRE1
		SF1		NTN1
		TEAD1		PRDM1
		ASIC1		RPL10
		BCAR3		SHROOM1
		CAMK1		TNFRSF4
		COLGALT1		VNN1
		GSDMA		ZMAT1
		SPOUT1		GABRA1
		WHRN		GPR156
		MACROD1		HDAC11
		MAP2K2		KCNN1
		NFATC2		TCF7
		OSGEP		CATSPER2
		PIGK		CLEC18A
		POGLUT1		CYP20A1
		SYT1		VIPR2
		GABRA1		VPS33A
		GPR156		WIPI1
		HDAC11		DSC1
		KCNN1		KDM1B
		TCF7		LIG1
		BIRC2		FANCA
		CCDC12		CENPE
		RSAD1		>Longest_in_(0.33;0.66]
		USPL1		CAD
		BDH1		NCAPG
		BTN1A1		PI4KA
		HIF1AN		SCYL1
		HLA-A		BPI
		HVCN1		HDAC6
		MTX1		MYH1
		NAA10		CYP24A1
		PALMD		KPTN
		RTRAF		SEC23A
		TRAF1		BIRC2
		BAG1		CCDC12
		GRK1		RSAD1
		MBD2		USPL1
		PPP1CA		NDC80
		RSPO1		SMC2
		ALKBH1		NPHP4
		ANGPTL1		AGGF1
		MYOZ1		SMARCA5
		NEU1		ADNP
		PAGE1		AQP10
		PRAME		DEDD
		SCN1B		GLIPR1
		SP1		GRM2
		SUV39H1		HMGA1
		TIGAR		HSPB11
		TIMM17A		CHMP2A
		AADAC		ISL1
		APEX1		JPH1
		BMT2		PI15
		GAGE1		PIGA
		CHRNA10		PRDX1
		KDELR1		PSG1
		LYZL2		RASSF1
		NDUFAF1		SKP1
		REM1		SYNPR
		RGS1		TIMP1
		STMN1		MPHOSPH10
		SUSD5		EBF1
		TSEN15		EBF2
		ADORA1		SETX
		ALX1		ATP2A1
		APOA1		CTNNA1
		BOLA3		GTF2F1
		CAMLG		SYN1
		CRABP1		THOP1
		DACT1		BMP1
		DBP		EMSY
		DUSP1		CFTR
		KCNMB1		POLR1A
		LHFPL1		C3
		LSM1		BDH1
		MGST1		BTN1A1
		PFDN1		HIF1AN
		PLAAT2		HLA-A
		SPINK1		HVCN1
		TLCD1		MTX1
		TMED1		NAA10
		VWC2		PALMD
		XAGE1A		RTRAF
		>Genes_with_I4longest		TRAF1
		ITPR1		FERMT1
		MYO3A		BBS1
		FCHO1		DHX34
		VPS41		CPAMD8
		ABCB1		ANO1
		ATP4A		ALDOA
		VPS53		GEMIN2
		GK		IDH1
		ADCY1		PSMA1
		GRIN1		YIPF2
		TLE1		ACIN1
		INCENP		AGO1
		L3MBTL1		EXOC1
		PPEF1		CHUK
		CDH26		UGGT1
		DNMBP		CRB1
		MCM5		EFEMP1
		CDC14A		NRG1
		GRID1		EHBP1
		PHACTR1		GOLGA1
		TENT2		HEXB
		UTP4		ASPSCR1
		ACTL6B		GGT1
		CATSPER2		KASH5
		CLEC18A		CAPN1
		CYP20A1		MTOR
		VIPR2		ADCYAP1
		VPS33A		ARTN
		WIPI1		AZU1
		CYP24A1		BLOC1S2
		KPTN		CCKAR
		MPHOSPH10		CCN1
		ALDOA		CD2
		GEMIN2		COX4I1
		IDH1		DNAJC24
		PSMA1		G6PC
		YIPF2		GNG7
		CREB3		MANEA
		CYP2A6		NME1
		MTPAP		NPTX1
		SIRT1		PANX1
		ARSA		PDCD7
		BTBD1		PRB1
		DDX59		PRELID1
		EXOSC1		PRSS1
		GUCY1A2		SELENOF
		CHCHD6		SSU72
		SSX1		TAFA1
		STX10		TMCC2
		SULT1A1		VGLL1
		BCAS2		BAG1
		HDHD2		GRK1
		RAN		MBD2
		TK1		PPP1CA
		BRICD5		RSPO1
		CYP7A1		CREB3
		MOB1A		CYP2A6
		RPS10		MTPAP
		TM9SF1		SIRT1
		AADACL2		ALPI
		B3GALNT1		DOC2A
		CLTA		DSN1
		FAM83A		HDX
		IL10		RAD9A
		IL6		MAN1A1
		PATE1		USP39
		PAX1		CYP46A1
		PROX1		IGHMBP2
		TOR1A		PLRG1
		>Genes_with_I5longest		CCNF
		DNAH10		ADAMTSL2
		COL9A1		GABBR1
		DCTN1		SMC1B
		NFKB1		TNS1
		NRXN1		DDX1
		ATP6V0A1		MYBBP1A
		ERCC6		ELP2
		TBK1		HELQ
		ATP2A2		DOCK1
		CDC45		GTF2H2
		CYLD		MCM2
		FES		WDR5
		SUN1		ADGRD1
		AACS		CLUAP1
		MINDY4		DBF4
		TCTN2		DNAAF1
		TMTC1		ZP1
		AOPEP		CLCN1
		ARR3		ERCC2
		TLE6		CHRD
		DSC1		NFKB2
		BPI		THOC1
		AGGF1		ASCC1
		GTF2F1		ZYX
		SYN1		SPAG1
		THOP1		ADGRB1
		CRB1		ARSA
		EFEMP1		BTBD1
		NRG1		DDX59
		ALPI		EXOSC1
		DOC2A		GUCY1A2
		DSN1		CHCHD6
		HDX		SSX1
		RAD9A		STX10
		ASCC1		SULT1A1
		ZYX		MAN2A1
		CEACAM1		ANAPC1
		DNAJA1		ALKBH1
		HTR3A		ANGPTL1
		PPT1		MYOZ1
		SF3A2		NEU1
		ZACN		PAGE1
		FUCA1		PRAME
		HCRTR1		SCN1B
		KIR2DL1		SP1
		NSMCE2		SUV39H1
		ADGRA1		TIGAR
		AK1		TIMM17A
		CYP26A1		B4GALNT1
		FETUB		PARP9
		GINS1		ARHGEF15
		LYG1		MAN2B1
		RPL17		ALOX12
		TGFB1		GDAP2
		APEX2		APAF1
		CD68		CEACAM1
		CEACAM18		DNAJA1
		CENPM		HTR3A
		CSTF1		PPT1
		HTN1		SF3A2
		LACTB		ZACN
		LPAR1		PSD
		MZF1		SKIV2L
		OARD1		IFT140
		VPS25		ALKBH8
		XPA		SEPTIN1
		>Genes_with_I6longest		CDC25A
		FBN1		PATJ
		MYO19		AMBRA1
		ITIH1		MKS1
		BRIP1		ADNP2
		FBXL13		BAD
		PPIL2		BCL11A
		SCYL1		BLOC1S1
		NDC80		CMKLR1
		EBF1		CMTM1
		EBF2		CMTM2
		FERMT1		CSAG1
		HEXB		EPPIN
		MAN1A1		GCNT1
		USP39		LEMD1
		CLUAP1		LRRC8A
		DBF4		LYZ
		DNAAF1		MIA
		ZP1		NHP2
		B4GALNT1		OXGR1
		PARP9		PIN1
		ALG5		RTL1
		AMBP		TLR1
		IZUMO1		TRAPPC1
		MMP1		BCAS2
		SUN3		HDHD2
		ATPAF1		RAN
		DES		TK1
		DHDDS		ALG5
		FNTA		AMBP
		A1BG		IZUMO1
		ATXN1		MMP1
		CELA1		SUN3
		KRT26		FLOT1
		LILRA2		KAT5
		RPL5		LCTL
		SPDYA		EPHX2
		TEKT1		SCRIB
		CABP1		>Longest_in_(0.66;1]
		CIAO1		OSBP
		CYP1A2		PCSK1
		RPS3		BRCC3
		TAC1		DEK
		>Genes_with_I7longest		SENP3
		NALCN		DIS3
		BDP1		EYA1
		KDM1B		FUCA1
		NCAPG		HCRTR1
		SEC23A		KIR2DL1
		CTNNA1		NSMCE2
		BBS1		DKC1
		DHX34		MLH1
		ASPSCR1		ENO2
		GGT1		GUCY2C
		CYP46A1		MST1R
		IGHMBP2		DGKA
		PLRG1		DYSF
		WDR5		AADAC
		ALKBH8		APEX1
		SEPTIN1		BMT2
		BRCC3		GAGE1
		DEK		CHRNA10
		SENP3		KDELR1
		CYP51A1		LYZL2
		KNG1		NDUFAF1
		LILRA1		REM1
		PPID		RGS1
		TSG101		STMN1
		CASP1		SUSD5
		CASP8		TSEN15
		CCNH		ATPAF1
		DCLRE1A		DES
		GFAP		DHDDS
		MRPL1		FNTA
		PYHIN1		TBXAS1
		HNRNPDL		SRCAP
		MNAT1		ELMO1
		>Genes_with_I8longest		GART
		COPA		SENP1
		BMP1		SPTA1
		EMSY		AMFR
		ACIN1		TTYH1
		AGO1		MCTP1
		EXOC1		CYP51A1
		CCNF		KNG1
		GTF2H2		LILRA1
		MCM2		PPID
		ALOX12		TSG101
		GDAP2		ABCB6
		FLOT1		CNTNAP1
		KAT5		CTSA
		LCTL		EEF2
		ENO2		SDHA
		AGER		TSR1
		AMY1A		HFM1
		RUVBL1		SMC1A
		ADAT1		BRICD5
		IFFO1		CYP7A1
		LILRA3		MOB1A
		TERF1		RPS10
		ASTL		TM9SF1
		RHBDD1		AGER
		UCHL1		AMY1A
		>Genes_with_I9longest		RUVBL1
		ABCA10		ESYT1
		LIG1		DNAH11
		SMC2		MYO1A
		SMARCA5		EED
		ATP2A1		SMARCA2
		CHUK		ADAMTSL1
		KASH5		ADGRA1
		ADAMTSL2		AK1
		HELQ		CYP26A1
		ARHGEF15		FETUB
		CDC25A		GINS1
		OSBP		LYG1
		PCSK1		RPL17
		TBXAS1		TGFB1
		EED		CYP3A5
		ATXN3		BANP
		HDAC8		CACNB1
		PARP10		CES1
		CPA1		CWC27
		ERCC1		PAF1
		ZUP1		RYR1
				DAZ1
				SMC6
				A1BG
				ATXN1
				CELA1
				KRT26
				LILRA2
				RPL5
				SPDYA
				TEKT1
				HGS
				NBAS
				MAN2A2
				TAF1
				CASP1
				CASP8
				CCNH
				DCLRE1A
				GFAP
				MRPL1
				PYHIN1
				ORC1
				RAD50
				CPLANE1
				ADAT1
				IFFO1
				LILRA3
				TERF1
				UTP6
				ATXN3
				HDAC8
				PARP10
				DEPDC5
				ABTB1
				CYP39A1
				PITPNA
				ANO10
				AIRE
				F2
				GPN1
				MCOLN1
				IPO11
				ADGRV1
				DYNC2H1
				CLCN2
				VPS8
				NUP107
				DNAH9
				ADORA1
				ALX1
				APOA1
				BOLA3
				CAMLG
				CRABP1
				DACT1
				DBP
				DUSP1
				KCNMB1
				LHFPL1
				LSM1
				MGST1
				PFDN1
				PLAAT2
				SPINK1
				TLCD1
				TMED1
				VWC2
				XAGE1A
				AADACL2
				B3GALNT1
				CLTA
				FAM83A
				IL10
				IL6
				PATE1
				PAX1
				PROX1
				TOR1A
				APEX2
				CD68
				CEACAM18
				CENPM
				CSTF1
				HTN1
				LACTB
				LPAR1
				MZF1
				OARD1
				VPS25
				XPA
				CABP1
				CIAO1
				CYP1A2
				RPS3
				TAC1
				HNRNPDL
				MNAT1
				ASTL
				RHBDD1
				UCHL1
				CPA1
				ERCC1
				ZUP1
				ACP2
				GALT
				METTL14
				YIPF1
				WAS
				AGMO
				CTDP1
				RAD21L1
				SELE
				TGM1
				NOP2
				CD163
				ATG7
				GUCY2D
				MRE11
				CNTN1
				MAP4K1
				>Longest_in_0.5
				CHUK
				UGGT1
				CRB1
				EFEMP1
				NRG1
				EHBP1
				GOLGA1
				HEXB
				ASPSCR1
				GGT1
				KASH5
				CAPN1
				MTOR
				ADCYAP1
				ARTN
				AZU1
				BLOC1S2
				CCKAR
				CCN1
				CD2
				COX4I1
				DNAJC24
				G6PC
				GNG7
				MANEA
				NME1
				NPTX1
				PANX1
				PDCD7
				PRB1
				PRELID1
				PRSS1
				SELENOF
				SSU72
				TAFA1
				TMCC2
				VGLL1
				BAG1
				GRK1
				MBD2
				PPP1CA
				RSPO1
				CREB3
				CYP2A6
				MTPAP
				SIRT1
				ALPI
				DOC2A
				DSN1
				HDX
				RAD9A
				MAN1A1
				USP39
				CYP46A1
				IGHMBP2
				PLRG1
				CCNF
				ADAMTSL2
				GABBR1
				SMC1B
				TNS1
				DDX1
				MYBBP1A
				ELP2
				HELQ
				DOCK1
				GTF2H2
				MCM2
				WDR5
				ADGRD1
				CLUAP1
				DBF4
				DNAAF1
				ZP1
				CLCN1
				ERCC2
				CHRD
				NFKB2
				>Longest_last_intron
				ADORA1
				ALX1
				APOA1
				BOLA3
				CAMLG
				CRABP1
				DACT1
				DBP
				DUSP1
				KCNMB1
				LHFPL1
				LSM1
				MGST1
				PFDN1
				PLAAT2
				SPINK1
				TLCD1
				TMED1
				VWC2
				XAGE1A
				AADACL2
				B3GALNT1
				CLTA
				FAM83A
				IL10
				IL6
				PATE1
				PAX1
				PROX1
				TOR1A
				APEX2
				CD68
				CEACAM18
				CENPM
				CSTF1
				HTN1
				LACTB
				LPAR1
				MZF1
				OARD1
				VPS25
				XPA
				CABP1
				CIAO1
				CYP1A2
				RPS3
				TAC1
				HNRNPDL
				MNAT1
				ASTL
				RHBDD1
				UCHL1
				CPA1
				ERCC1
				ZUP1
				ACP2
				GALT
				METTL14
				YIPF1
				WAS
				AGMO
				CTDP1
				RAD21L1
				SELE
				TGM1
				NOP2
				CD163
				ATG7
				GUCY2D
				MRE11
				CNTN1
				MAP4K1
