# Supplementary material for: The position of the longest intron is related to biological functions in some human genes
Source: Front Genet. 2023 Jan 10;13:1085139. doi: 10.3389/fgene.2022.1085139 (PMC9875286; doi:10.3389/fgene.2022.1085139)
Supplement: Supplementary file 2 [file Table3.XLSX]

## Sheet: List4
Table S3: Apoptosis gene set from the Reactome database
Longest Int. #	# of All Int.	Ratio A/B	Gene	E1 (bp)	I1	E2	I2	E3	I3	E4	I4	E5	I5	E6	I6	E7	I7	E8	I8	E9	I9	E10	I10	E11	I11	E12	I12	E13	I13	E14	I14	E15	I15	E16	I16	E17	I17	E18	I18	E19	I19	E20	I20	E21	I21	E22	I22	E23	I23
8	18	0.444444	ACIN1	162	1.43	66	2.845	112	420	120	8.145	89	938	1.263	508	219	553	116	8.533	142	3.467	43	1.477	134	97	153	527	142	361	146	405	108	140	108	545	325	113	101	1.609	911
1	15	0.0666667	ADD1	181	31.871	215	5.787	163	2.454	152	9.346	81	488	150	3.452	144	105	99	727	177	5.328	345	2.634	102	670	90	734	93	5.452	157	10.973	99	2.058	1.892
3	14	0.214286	AKT1	265	2.179	178	404	125	12.381	129	3.317	112	859	148	444	132	72	66	957	69	331	126	75	129	158	215	425	88	1.517	103	324	1.072
1	13	0.0769231	AKT2	165	19.829	130	8.167	129	1.656	112	12.47	154	464	132	1.827	66	1.071	69	813	123	1.583	129	152	215	539	88	115	103	1.093	3.635
2	13	0.153846	AKT3	204	6.757	158	147.408	126	30.707	112	18.734	145	8.15	132	22.449	66	1.356	69	40.622	123	9.077	129	10.776	215	7.131	88	33.083	103	6.989	5.611
16	26	0.615385	APAF1	546	2.483	179	128	190	671	198	9.475	184	3.112	113	106	132	2.746	239	398	168	1.155	132	3.328	114	448	185	5.705	127	2.725	126	2.74	132	3.473	126	12.534	162	3.801	129	2.985	126	1.974	120	3.614	117	2.991	126	7.64	120	326
1	15	0.0666667	APC	41	16.947	153	11.3	85	778	202	8.238	109	5.052	114	11.542	84	8.749	105	14.111	99	3.372	379	2.551	96	5.116	140	681	78	849	117	5.978	215	2.387	8.687
1	22	0.0454545	ARHGAP10	368	90.271	96	73	62	24.193	72	10.33	102	7.191	111	1.755	105	8.204	130	4.081	107	2.499	95	24.705	82	3.012	46	3.296	66	26.685	75	6.717	88	8.611	59	9.649	106	1.55	160	56.423	151	23.478	160	16.096	153	1.115	92	7.485	784
2	3	0.666667	BAD	35	254	195	12.378	191	1.275	508
1	5	0.2	BAK1	252	2.389	101	1.606	136	351	144	1.083	181	126	1.356
4	5	0.8	BAX	88	585	52	87	147	364	136	4.476	105	617	267
3	3	1	BBC3	271	2.482	289	1.403	191	4.645	1.095
4	7	0.571429	BCAP31	54	1.045	136	2.18	101	5.182	148	11.447	136	900	124	827	101	1.031	484
2	2	1	BCL2	596	221	871	189.322	5.414
2	2	1	BCL2L1	251	269	694	55.568	1.629
2	3	0.666667	BCL2L11	275	2.544	407	25.904	104	13.985	4.312
1	5	0.2	BID	89	24.206	70	6.091	211	4.314	140	1.119	213	2.425	1.454
3	8	0.375	BIRC2	163	1.221	2.152	94	100	11.952	79	693	49	4.589	243	8.947	255	106	42	91	681
4	4	1	BMF	107	386	128	2.167	297	1.454	161	12.291	3.999
1	18	0.0555556	BMX	34	7.404	147	837	105	2.003	82	4.593	120	1.697	65	4.352	242	2.7	78	676	54	3.877	55	1.3	80	2.804	128	2.013	75	706	172	4.676	217	872	65	3.667	119	2.918	158	6.075	447
2	7	0.285714	CASP3	53	763	167	9.996	68	2.982	125	2.897	129	327	176	607	121	1.535	1.806
1	6	0.166667	CASP6	90	5.013	43	531	147	1.135	77	1.709	176	3.515	160	1.281	941
2	6	0.333333	CASP7	67	17.515	110	23.428	137	482	129	3.582	176	767	130	2.876	1.595
7	8	0.875	CASP8	78	5.847	331	4.724	106	1.016	139	121	45	1.946	65	1.873	142	7.847	502	1.141	1.251
2	8	0.25	CASP9	147	5.673	286	10.202	35	797	177	819	90	1.231	148	9.158	180	1.271	110	856	1.635
2	15	0.133333	CDH1	172	833	115	63.258	224	6.53	144	125	156	1.348	145	1.342	176	275	129	1.049	183	2.019	245	3.52	146	2.575	225	1.173	228	4.547	131	1.349	144	3.492	2.248
1	9	0.111111	CFLAR	318	13.247	418	2.882	106	2.837	136	4.249	83	4.938	55	3.57	50	701	82	10.596	511	2.892	12.853
8	24	0.333333	CLSPN	32	4.52	109	503	449	944	162	678	78	333	73	793	109	179	575	6.405	192	2.238	257	1.438	179	101	65	862	200	343	155	914	227	1.203	112	1.92	76	213	101	3.611	165	107	122	553	128	357	106	570	83	263
1	14	0.0714286	CTNNB1	166	24.35	61	444	228	200	254	126	239	87	202	1.346	145	5.988	104	84	339	271	159	1.426	120	505	151	88	122	1.306	61	1.057	1.31
1	2	0.5	CYCS	61	1.072	177	101	5.194
1	12	0.0833333	DBNL	119	5.404	56	1.549	113	924	75	3.815	147	878	78	269	152	151	49	421	82	370	96	93	116	389	106	623	8.68
3	5	0.6	DFFA	207	2.984	162	1.844	143	3.569	190	221	152	1.355	5.181
6	6	1	DFFB	242	1	127	6.967	189	1.973	80	1.551	171	2.696	101	10.934	1.923
5	5	1	DIABLO	88	1.32	133	6.114	132	1.396	111	174	97	7.91	910
1	19	0.0526316	DNM1L	165	21.949	148	5.804	47	739	72	2.704	87	2.193	163	5.271	121	1.9	132	1.631	207	8.38	121	221	156	342	90	1.771	93	3.297	57	703	78	321	33	1.767	177	168	110	2.07	160	605	2.297
1	14	0.0714286	DSG1	189	8.232	36	257	132	1.183	156	1.547	145	1.664	167	1.721	135	293	186	2.151	260	1.701	140	1.289	282	3.424	134	342	70	1.994	209	8.098	4.95
1	14	0.0714286	DSG2	120	19.942	36	1.528	135	865	162	134	145	839	167	2.198	138	117	186	6.098	266	4.017	143	789	228	2.321	228	2.214	122	1.205	333	2.868	3.288
1	15	0.0666667	DSG3	185	8.514	36	517	132	1.32	156	432	145	667	167	821	129	265	186	2.698	272	935	140	1.072	225	2.334	261	2.934	140	301	64	1.332	284	1.241	3.057
1	23	0.0434783	DSP	415	13.632	103	2.295	149	961	175	3.251	129	955	51	1.572	162	856	105	872	96	331	126	530	153	596	155	1.096	127	819	202	257	227	2.017	167	404	139	499	194	805	163	502	84	736	108	577	99	712	2.295	1.072
2	2	1	DYNLL1	104	199	138	1.519	421
1	2	0.5	DYNLL2	265	3.398	141	1.919	6.401
1	6	0.166667	E2F1	382	5.587	91	351	220	1.401	153	660	115	95	226	125	1.503
1	1	1	FADD	450	2.387	1.258
1	8	0.125	FAS	109	12.122	166	4.505	138	1.051	109	1.541	62	152	63	1.183	83	1.261	25	751	2.941
2	3	0.666667	FASLG	447	545	46	4.193	57	1.231	1.255
6	8	0.75	FNTA	224	2.545	86	4.923	115	5.339	105	2.521	127	4.908	149	5.753	63	1.529	172	278	626
7	7	1	GAS2	289	7.95	165	10.653	122	40.502	142	11.271	64	11.351	142	6.584	108	55.844	1.204
2	17	0.117647	GSN	58	13.25	93	20.4	205	743	155	7.618	162	1.493	150	1.445	90	3.062	133	1.187	89	170	216	2.387	134	3.152	91	1.867	171	625	175	1.408	125	222	78	2.072	61	985	409
1	4	0.25	GZMB	85	1.043	148	455	136	205	261	643	261
0	0	0	H1F0	2.204
0	0	0	HIST1H1A	756
0	0	0	HIST1H1B	797
0	0	0	HIST1H1C	731
0	0	0	HIST1H1D	776
0	0	0	HIST1H1E	787
1	4	0.25	HMGB1	141	2.101	164	178	146	494	175	1.004	4.83
1	4	0.25	HMGB2	87	602	170	285	146	73	175	582	863
2	13	0.153846	KPNA1	183	18.186	134	29.007	108	3.28	100	2.623	95	7.222	132	1.805	89	342	100	1.796	164	7.457	79	4.742	126	3.381	128	5.944	179	365	5.271
3	21	0.142857	KPNB1	366	101	59	2.249	183	3.983	201	1.447	153	2.458	60	1.91	90	980	111	787	102	3.027	225	1.267	192	832	131	2.185	148	324	72	1.076	145	1.626	83	528	108	918	144	118	106	1.606	115	373	162	1.734	3.102
1	11	0.0909091	LMNA	564	15.342	157	3.629	126	276	171	211	126	588	221	92	223	484	108	84	120	421	90	744	270	322	1.002
1	10	0.1	LMNB1	732	26.908	157	638	126	4.483	171	1.422	126	7.023	221	1.767	226	1.645	105	3.102	120	6.586	108	3.421	798
1	11	0.0909091	MAPK8	145	94.79	171	3.069	130	4.897	59	92	139	9.986	166	3.767	72	1.728	183	309	125	575	64	4.049	78	3.613	4.477
1	12	0.0833333	MAPT	133	67.634	150	9.388	87	6.429	66	4.425	1.065	3.109	56	2.782	198	1.384	127	4.812	266	13.645	93	3.84	82	4.293	113	5.225	4.379
1	11	0.0909091	NMT1	144	20.183	109	4.755	145	7.032	119	2.39	92	842	117	1.137	171	852	109	3.437	171	587	168	982	138	622	3.398
4	8	0.5	OCLN	111	11.276	118	4.846	679	4.128	162	20.584	146	10.064	216	2.81	172	3.442	42	1.984	4.535
1	14	0.0714286	PAK2	301	42.468	208	19.093	101	989	148	2.187	32	1.195	108	1.095	133	2.675	64	1.565	49	471	113	1.599	118	3.488	100	2.214	197	6.628	138	985	4.329
2	13	0.153846	PKP1	399	10.037	104	19.12	395	2.992	145	874	208	838	178	1.471	115	1.596	156	879	177	1.238	154	359	187	626	85	2.923	107	1.205	2.916
25	31	0.806452	PLEC	248	657	62	390	90	908	78	93	93	964	167	534	116	80	107	81	120	79	96	189	128	226	94	646	155	85	319	80	78	73	162	165	105	97	96	277	126	997	153	85	155	81	127	106	184	74
1	1	1	PMAIP1	240	2.411	1.659
1	13	0.0769231	PPP3CC	381	33.495	198	348	125	22.376	112	12.973	146	2.061	140	9.058	78	86	95	4.642	126	988	72	3.647	82	614	98	6.45	30	1.116	511
1	5	0.2	PPP3R1	408	34.993	40	28.401	177	1.199	60	602	185	5.457	2.154
2	18	0.111111	PRKCD	220	3.675	112	13.188	134	1.039	200	1.43	61	176	163	94	32	1.388	86	245	130	1.292	101	629	97	226	101	139	174	263	92	644	63	1.317	139	199	189	626	129	2.106	610
1	17	0.0588235	PRKCQ	66	65.066	127	3.823	200	3.498	61	8.877	163	1.144	32	99	86	5.222	130	5.538	110	765	118	1.551	161	4.274	174	14.587	92	1.947	63	5.49	139	14.592	189	10.954	129	2.447	1.215
8	9	0.888889	PSMA1	90	1.255	45	1.015	102	134	104	3.15	89	515	71	117	130	2.618	80	3.105	111	2.407	373
1	7	0.142857	PSMA2	57	4.658	77	714	133	1.738	123	1.268	82	1.393	74	4.022	58	87	830
3	10	0.3	PSMA3	99	2.808	83	4.286	124	5.502	102	78	74	2.949	73	2.684	66	3.703	47	2.897	68	448	65	852	154
8	8	1	PSMA4	96	1.365	26	246	43	263	163	1.544	78	601	89	676	131	810	124	2.091	3.628
8	8	1	PSMA5	147	4.375	67	6.496	127	2.101	68	883	108	141	59	763	103	996	87	7.837	3.049
1	6	0.166667	PSMA6	171	15.441	95	825	82	1.744	156	1.985	179	1.301	95	2.793	245
1	6	0.166667	PSMA7	187	2.263	127	912	125	583	123	784	120	744	63	414	217
4	6	0.666667	PSMA8	199	10.491	127	7.172	125	6.139	123	20.585	120	118	63	13.188	1.037
4	5	0.8	PSMB1	178	4.016	108	2.821	82	2.372	130	6.26	107	1.828	286
6	7	0.857143	PSMB10	157	208	88	85	98	111	141	265	116	103	59	471	152	125	166
0	0	0	PSMB11	1.849
3	5	0.6	PSMB2	185	4.909	123	4.965	71	21.865	163	3.963	50	1.858	3.834
3	5	0.6	PSMB3	89	320	185	2.548	108	4.44	178	1.802	95	1.613	107
4	6	0.666667	PSMB4	155	253	207	254	147	175	82	393	117	186	89	186	121
2	2	1	PSMB5	217	1.009	307	6.992	520
2	5	0.4	PSMB6	133	431	68	642	132	112	130	197	145	126	216
6	7	0.857143	PSMB7	79	428	94	836	98	1.415	141	6.919	116	20.66	59	27.682	152	3.054	245
1	5	0.2	PSMB8	198	760	148	158	112	408	130	398	205	483	331
1	5	0.2	PSMB9	98	1.848	68	1.057	132	610	130	229	142	899	447
3	10	0.3	PSMC1	48	2.559	54	901	97	3.106	125	219	186	193	129	900	97	3.057	190	983	152	649	155	1.92	3.157
4	11	0.363636	PSMC2	139	6.139	38	909	82	744	100	6.163	132	597	73	585	96	703	165	1.768	88	1.249	203	97	97	87	1.499
8	11	0.727273	PSMC3	235	254	84	620	126	409	105	115	63	245	138	1.072	144	107	149	1.846	97	221	146	1.066	82	170	171
6	10	0.6	PSMC4	74	907	99	124	187	1.738	147	83	110	101	94	4.988	168	85	77	139	169	207	56	474	573
2	11	0.181818	PSMC5	84	623	72	1.284	70	288	98	183	57	81	231	307	127	100	191	100	99	80	111	107	87	105	104
7	13	0.538462	PSMC6	105	1.004	80	94	40	241	53	2.284	68	241	115	2.356	88	4.112	62	86	124	624	62	1.822	121	128	81	2.774	72	3.462	1.092
16	24	0.666667	PSMD1	175	4.225	44	937	74	184	170	4.23	206	2.913	144	2.02	227	3.095	61	1.462	129	1.496	89	788	79	526	174	2.568	112	572	197	1.255	96	2.002	65	51.554	115	7.389	117	7.207	103	7.673	170	2.125	93	1.472	87	584	147	4.548
4	4	1	PSMD10	136	2.556	99	652	147	100	167	2.558	921
3	13	0.230769	PSMD11	105	2.33	102	7.448	125	9.429	72	400	58	4.42	195	4.607	145	818	61	2.696	63	1.667	126	474	36	259	52	291	143	121	2.567
1	10	0.1	PSMD12	166	8.833	60	87	129	6.966	108	1.574	105	1.064	150	85	135	1.258	113	964	175	2.342	78	1.133	3.137
2	12	0.166667	PSMD13	169	1.853	79	4.964	35	85	56	209	44	205	87	2.515	172	1.327	80	76	126	1.745	63	680	81	193	117	568	480
3	11	0.272727	PSMD14	180	7.832	133	2.252	52	48.604	72	234	120	2.203	71	994	151	14.141	108	5.532	75	3.899	126	13.633	63	2.402	416
12	20	0.6	PSMD2	161	449	57	372	165	1.092	122	188	225	298	159	150	145	178	61	257	147	176	107	197	128	229	88	1.376	163	123	102	194	146	255	84	522	169	88	95	181	127	432	119	140	343
6	11	0.545455	PSMD3	384	3.103	191	2.09	138	1.97	137	919	191	164	104	4.756	115	107	120	128	104	655	156	991	51	123	456
1	9	0.111111	PSMD4	75	7.352	141	1.612	115	803	87	247	69	159	216	394	109	195	132	80	68	585	307
1	9	0.111111	PSMD5	186	9.28	145	1.366	114	372	129	2.122	110	2.191	143	2.079	192	3.029	110	375	141	2.675	2.111
5	7	0.714286	PSMD6	220	751	206	2.876	146	258	220	110	109	4.991	169	2.483	78	113	214
1	6	0.166667	PSMD7	175	3.126	92	845	93	410	98	559	81	2.01	92	894	1
3	6	0.5	PSMD8	391	1.198	73	119	103	2.785	166	1.493	101	1.117	112	1.024	572
4	5	0.8	PSMD9	205	5.744	103	4.792	212	3.16	102	12.748	89	339	2.014
1	10	0.1	PSME1	108	683	33	125	63	115	111	88	46	134	98	251	69	78	68	81	55	74	87	175	227
6	10	0.6	PSME2	77	293	33	435	63	244	87	105	31	87	98	589	69	140	68	162	55	303	87	95	125
4	10	0.4	PSME3	277	670	33	138	63	194	105	2.772	49	395	113	525	69	145	68	99	55	127	87	2.117	2.263
1	46	0.0217391	PSME4	451	21.259	141	605	117	8.42	45	2.415	150	563	64	602	75	1.359	123	1.844	93	567	266	3.531	187	633	90	1.37	65	269	151	2.119	99	202	70	464	68	1.412	216	538	158	946	96	9.02	56	1.234	57	218	56	91
4	6	0.666667	PSMF1	301	6.595	153	1.775	83	7.612	186	27.823	54	1.134	159	552	7.218
1	31	0.0322581	PTK2	109	75.375	89	34.891	227	10.905	167	15.071	88	17.633	80	276	63	15.733	55	11.451	141	525	78	14.626	108	2.966	118	7.074	31	3.827	53	25.183	57	2.971	98	8.848	85	5.371	101	1.992	116	1.321	101	4.122	90	3.562	205	17.541	112	11.392
7	10	0.7	RIPK1	168	8.102	224	791	157	3.043	138	1.968	229	1.945	150	4.172	77	14.567	91	1.166	570	4.751	153	2.097	2.135
1	32	0.03125	ROCK1	996	40.204	82	20.651	101	550	138	3.624	176	1.105	85	1.392	145	329	139	2.533	92	10.536	160	5.095	61	3.38	89	4.671	49	7.236	136	1.268	92	101	247	13.413	107	1.504	151	4.065	161	2.414	185	1.518	70	2.758	95	9.396	166	1.139
3	5	0.6	RPS27A	21	99	65	490	55	701	86	626	132	465	426
9	10	0.9	SATB1	1.713	2.635	235	3.678	177	768	127	772	124	17.82	112	2.262	455	7.85	213	8.073	156	25.974	204	2.309	4.306
0	0	0	SFN	1.308
1	56	0.0178571	SPTAN1	110	14.041	240	1.794	126	5.777	141	383	147	1.477	134	172	145	78	155	603	136	1.391	102	1.183	138	722	111	586	78	137	156	227	205	506	182	312	244	195	123	904	218	1.64	93	1.11	135	2.533	149	1.357	60	1.132
1	10	0.1	STK24	363	57.271	231	36.921	57	6.906	109	271	158	8.259	186	2.539	146	1.793	124	1.333	69	3.067	137	3.958	8.025
2	11	0.181818	STK26	106	100	152	30.971	231	8.571	57	4.725	109	88	158	908	186	1.405	149	1.05	94	451	63	81	137	1.041	1.809
2	11	0.181818	TFDP1	136	885	76	25.146	67	12.117	107	8.336	122	1.375	166	604	144	500	69	1.374	152	405	167	1.117	79	2.223	1.354
2	27	0.0740741	TJP1	467	21.299	57	27.288	125	1.066	103	5.521	277	3.827	104	565	169	314	148	18.357	140	1.205	106	3.916	151	2.881	109	960	220	278	185	102	96	4.413	83	945	211	301	101	5.67	351	341	240	638	873	147	98	1.182	228	5.61
1	22	0.0454545	TJP2	156	38.115	54	3.737	125	1.793	103	2.527	610	3.807	104	614	154	1.589	109	107	134	1.069	67	831	151	4.206	109	1.48	211	710	188	741	96	736	80	1.147	211	6.542	101	1.221	213	1.15	111	1.549	330	1.45	86	1.308	1
1	9	0.111111	TNFRSF10A	347	12.543	97	9.354	114	728	112	1.047	74	86	96	587	32	437	183	2.061	73	5.118	1.562
1	8	0.125	TNFRSF10B	281	25.507	106	12.265	114	1.037	112	1.007	272	577	32	433	156	2.872	73	1.203	2.852
1	4	0.25	TNFSF10	178	8.254	138	3.201	43	2.295	105	2.297	1.412
1	10	0.1	TP53	114	10.754	102	117	22	109	279	757	184	81	113	568	110	343	137	92	74	2.819	107	918	1.27
1	4	0.25	TRADD	72	3.169	159	855	278	82	199	136	775
1	10	0.1	TRAF2	26	12.171	216	665	79	749	99	7.549	162	1.688	75	6.546	75	3.618	282	522	178	2.636	149	1.682	925
1	4	0.25	UBA52	53	1.383	111	258	87	1.121	103	84	2.494
1	1	1	UBB	94	717	839
1	1	1	UBC	64	812	2.129
3	9	0.333333	VIM	284	751	710	664	61	2.876	96	87	162	761	126	350	221	456	44	404	86	850	364
1	6	0.166667	XIAP	241	25.337	909	2.079	100	2.519	79	1.414	43	7.719	201	6.294	6.985
1	5	0.2	YWHAB	182	15.644	303	2.159	124	851	164	869	96	285	2.151
1	5	0.2	YWHAE	176	34.988	200	2.85	107	603	207	6.744	137	8.711	1.225
1	1	1	YWHAG	270	28.488	3.435
1	1	1	YWHAH	286	11.318	1.465
2	5	0.4	YWHAQ	57	406	376	38.643	124	3.063	164	655	96	2.068	1.379
2	5	0.4	YWHAZ	92	3.028	305	23.556	124	617	164	84	96	3.202	4.23
[truncated: 193 more columns]
