# Supplementary material for: The position of the longest intron is related to biological functions in some human genes
Source: Front Genet. 2023 Jan 10;13:1085139. doi: 10.3389/fgene.2022.1085139 (PMC9875286; doi:10.3389/fgene.2022.1085139)
Supplement: Supplementary file 6 [file Table4.XLSX]

## Sheet: List2
Table S4: DNA repair gene set from the Reactome database
Longest Int. #	# of All Int.	Ratio A/B	Gene	E1 (bp)	I1	E2	I2	E3	I3	E4	I4	E5	I5	E6	I6	E7	I7	E8	I8	E9	I9	E10	I10	E11	I11	E12	I12	E13	I13	E14	I14	E15	I15	E16	I16	E17	I17	E18	I18	E19	I19	E20	I20	E21	I21	E22	I22	E23	I23
2	3	0.666667	ALKBH2	226	309	431	2.299	199	1.496	324
8	9	0.888889	ALKBH3	349	1.403	149	353	104	794	35	2.588	48	3.071	104	2.212	89	9.386	210	17.312	99	781	357
3	4	0.75	APEX1	169	183	126	210	188	566	193	130	777
61	62	0.983871	ATM	120	4.408	102	79	113	1.289	146	6.346	165	8.118	166	669	239	1.937	164	1.805	170	1.598	372	764	195	785	96	901	226	2.175	126	1.14	126	1.379	90	8.095	172	1.067	200	2.454	83	104	156	1.125	76	114	131	6.638	118	1.386
36	46	0.782609	ATR	88	10.491	92	1.801	141	3.011	878	810	179	788	192	821	191	474	153	2.048	193	243	263	1.861	191	84	101	241	172	2.924	171	458	195	1.568	186	4.967	93	1.63	131	2.278	144	2.28	94	902	126	10.88	207	1.151	114	2.943
3	22	0.136364	BRCA1	94	1.155	99	8.237	54	9.192	78	1.499	89	606	140	4.241	106	2.485	46	1.321	77	985	3.426	402	89	8.368	172	5.789	127	1.966	191	3.092	311	3.232	88	3.656	78	500	41	6.197	84	5.934	55	1.868	74	1.417	61	1.84	1.508
24	26	0.923077	BRCA2	160	754	106	2.549	249	5.75	109	916	50	91	41	216	115	2.829	50	1.426	112	1.241	1.116	2.877	4.932	3.361	96	2.173	70	7.964	428	1.139	182	1.132	188	4.593	171	485	355	6.868	156	398	145	5.569	122	2.525	199	234	164	93
6	19	0.315789	BRIP1	245	1.714	123	1.539	112	2.564	174	7.801	128	1.908	120	38.343	291	6.992	222	1.953	200	5.37	133	9.172	155	3.264	166	438	141	3.698	162	31.809	160	1.297	122	26.949	113	22.438	83	7.264	330	1.695	5.002
7	8	0.875	CCNH	253	1.331	123	1.86	74	1.103	211	2.968	164	3.071	71	2.196	112	4.289	61	559	211
1	2	0.5	CCNO	466	596	186	500	709
2	11	0.181818	CDK7	156	352	60	16.964	34	2.15	68	790	69	2.514	111	1.664	119	2.268	100	6.902	87	3.598	150	3.501	148	416	324
10	26	0.384615	DDB1	198	1.216	149	1.468	117	373	222	2.469	115	1.07	98	1.473	159	884	84	598	117	598	103	5.027	76	98	109	1.798	179	97	164	77	108	155	208	1.414	96	93	112	1.365	124	334	165	718	95	4.947	171	709	110	294
3	9	0.333333	DDB2	290	1.072	137	385	192	15.764	146	1.613	100	84	178	335	143	2.424	165	136	46	616	418
9	9	1	ERCC1	137	399	112	1.876	216	750	104	1.126	100	2.2	77	1.86	100	826	72	217	69	3.951	2.392
12	22	0.545455	ERCC2	38	303	100	985	78	77	63	186	114	3.471	117	87	117	290	124	92	97	115	134	74	169	2.1	119	3.824	70	86	70	102	102	1.541	64	813	122	1.395	93	86	73	266	71	96	144	153	144	487	1.885
12	14	0.857143	ERCC3	91	335	206	666	237	2.336	50	399	136	187	165	472	205	1.642	315	6.071	185	1.071	203	6.211	97	1.411	118	9.989	119	1.779	153	1.568	438
9	10	0.9	ERCC4	219	1.658	181	4.349	196	1.271	208	2.474	181	1.266	129	1.906	111	843	598	2.022	93	6.864	113	2.778	4.735
1	14	0.0714286	ERCC5	323	5.763	176	1.463	116	415	87	1.677	61	2.162	144	3.088	208	315	1.074	2.563	245	350	120	250	214	1.267	145	3.94	201	860	85	1.963	689
5	20	0.25	ERCC6	160	5.983	436	1.702	121	2.194	109	3.639	745	18.02	129	5.187	159	7.285	136	9.6	171	482	177	4.216	117	2.043	96	1.972	216	439	111	448	120	438	95	1.255	146	85	708	8.625	205	900	79	1.138	4.765
1	11	0.0909091	ERCC8	139	15.972	96	6.708	102	3.665	124	13.391	82	1.075	69	1.139	67	2.714	101	1.226	125	7.189	198	3.368	81	12.756	8.23
12	15	0.8	EXO1	150	377	297	84	105	1.192	178	1.705	120	946	124	3.863	138	1.023	213	1.798	188	701	97	5.327	226	4.976	247	6.47	595	2.572	102	3.296	194	3.957	475
14	42	0.333333	FANCA	111	550	110	1.263	94	3.448	143	126	96	2.339	74	2.901	113	1.938	83	3.62	34	372	67	3.147	113	3.358	77	402	142	390	134	6.438	111	1.751	96	88	60	2.901	89	865	61	92	50	2.985	74	2.357	114	1.456	137	1.043
3	9	0.333333	FANCB	84	3.942	121	3.342	1.021	5.225	153	1.227	93	4.694	129	2.364	170	5.218	431	115	238	521	577
4	14	0.285714	FANCC	184	68.156	243	1.61	85	6.688	95	68.501	111	893	65	20.991	165	14.42	157	8.764	53	1.343	100	7.695	76	2.604	82	2.991	175	4.193	204	5.215	2.797
18	43	0.418605	FANCD2	37	2.151	97	4.11	141	1.496	68	158	104	374	61	1.053	53	2.939	79	363	125	1.777	88	848	105	386	101	333	109	236	36	2.715	144	1.193	135	1.322	132	2.881	111	7.796	110	1.747	61	1.58	120	444	74	299	147	518
9	9	1	FANCE	456	2.953	607	1.202	45	315	69	312	144	890	124	227	79	791	67	2.17	126	3.329	859
0	0	0	FANCF	3.291
4	13	0.307692	FANCG	502	199	91	414	132	261	203	741	136	162	131	100	147	140	152	403	67	207	290	139	47	196	156	432	124	154	378
2	37	0.0540541	FANCI	55	3.595	103	10.972	73	1.936	131	741	157	79	58	1.54	42	442	124	495	86	3.791	127	4.851	93	698	137	2.406	181	1.795	88	2.395	131	464	71	1.3	115	1.845	123	4.994	69	1.331	102	973	177	77	122	769	165	917
7	13	0.538462	FANCL	108	9.105	59	2.179	61	3.029	57	4.685	101	17.715	97	5.467	69	32.719	151	2.206	84	359	46	81	82	1.227	117	1.342	72	307	554
3	22	0.136364	FANCM	610	529	173	3.39	78	8.127	159	2.401	132	2.391	133	644	126	550	87	3.636	185	5.078	207	2.384	214	3.425	158	2.308	156	1.86	1.906	4.453	95	112	69	2.068	129	1.314	157	2.407	107	914	561	6.809	376	2.096	292	934	1.021
1	1	1	FEN1	118	2.312	1.898
1	14	0.0714286	GTF2H1	174	10.319	169	2.525	193	2.162	166	1.289	94	1.603	150	117	80	5.98	128	116	88	3.961	89	359	118	5.505	91	482	116	1.974	93	5.075	1.263
8	15	0.533333	GTF2H2	108	4.697	89	942	78	379	37	341	87	673	51	375	55	4.232	106	6.193	91	218	88	648	108	2.498	64	3.159	104	556	103	3.975	40	1.71	3.127
2	12	0.166667	GTF2H3	44	5.391	80	6.111	107	2.401	164	2.867	63	1.475	30	145	29	2.188	75	772	54	3.691	69	210	136	115	37	83	2.439
11	13	0.846154	GTF2H4	197	630	140	261	105	392	132	601	97	91	89	216	112	161	69	184	84	246	133	181	131	651	48	151	79	423	296
0	0	0	H2AFX	1.592
9	27	0.333333	LIG1	104	4.617	74	3.198	90	754	136	4.231	127	3.046	96	2.532	108	1.021	123	246	79	5.799	81	283	57	3.399	173	2.282	167	437	77	882	92	254	100	1.613	86	883	116	1.81	96	3.055	111	561	72	3.958	145	157	83	1.611
3	19	0.157895	LIG3	111	2.379	551	2.435	144	3.334	198	1.299	152	556	167	120	78	488	169	1.583	156	1.632	132	378	80	1.084	88	393	78	307	124	579	143	332	75	1.4	147	505	196	563	122	1.483	5.471
2	2	1	LIG4	53	873	73	3.241	3.855
3	8	0.375	MAD2L2	110	425	52	90	119	2.738	72	594	101	707	95	314	74	483	93	265	337
3	7	0.428571	MBD4	219	1.779	231	411	848	2.324	75	77	135	602	150	491	104	924	632
7	14	0.5	MDC1	37	2.066	139	856	381	85	70	293	1.481	147	60	162	93	3.054	792	111	71	1.285	2.478	83	120	131	183	226	126	88	111	1.92	826
2	4	0.5	MGMT	56	68.944	137	171.517	149	51.158	140	7.446	4.196
13	18	0.722222	MLH1	146	2.955	91	4.245	99	3.347	74	2.516	73	1.75	92	2.914	43	148	89	2.332	113	2.961	94	2.71	154	5.173	371	2.776	149	11.253	109	1.973	64	5.187	165	833	93	294	114	1.468	361
7	7	1	MNAT1	191	61.265	153	1.717	74	10.164	104	3.558	141	6.594	126	60.866	122	88.393	1.737
2	3	0.666667	MPG	109	1.091	276	3.351	205	2.144	446
14	19	0.736842	MRE11	54	884	125	1.816	133	4.748	161	6.162	88	797	142	2.331	115	4.529	186	931	172	2.577	81	3.573	127	3.076	101	1.354	174	3.069	63	8.837	220	1.325	84	8.574	59	1.277	68	5.845	76	9.729	4.612
8	15	0.533333	MSH2	247	4.998	155	1.538	279	2.041	147	1.708	150	1.877	134	13.312	200	15.606	110	17.373	124	3.503	151	4.156	98	3.962	246	1.096	205	1.7	248	2.176	176	1.907	445
8	23	0.347826	MSH3	313	1.446	121	8.611	221	4.733	213	1.934	117	380	118	2.124	146	3.798	167	46.359	113	3.285	115	12.498	85	2.957	110	16.93	133	6.254	188	714	169	6.69	65	2.961	117	8.728	108	5.06	112	20.739	158	40.388	187	10.496	130	8.173	172	2.463
1	9	0.111111	MSH6	349	7.433	197	4.77	170	2.547	2.545	2.264	266	1.224	118	590	90	496	155	93	200	127	175
1	15	0.0666667	MUTYH	72	5.387	121	829	149	88	40	114	74	137	42	83	72	75	114	85	98	80	145	79	64	173	189	104	137	85	153	624	42	1.078	196
5	15	0.333333	NBN	143	1.669	134	1.198	149	481	160	2.41	104	6.929	118	615	194	5.856	98	5.555	130	3.169	273	1.591	448	5.351	69	1.528	156	2.773	114	6.177	50	1.413	2.282
4	5	0.8	NTHL1	126	1.342	239	1.327	171	903	160	3.328	106	85	228
3	6	0.5	OGG1	472	521	248	577	180	2.754	182	1.585	151	145	50	244	347
10	12	0.833333	PALB2	201	2.98	60	117	103	1.515	1.473	4.392	830	364	72	2.806	162	2.141	86	878	162	1.49	117	7.27	88	5.991	149	4.194	505
4	5	0.8	PCNA	381	711	98	91	68	945	195	1.897	124	86	410
12	14	0.857143	PMS2	53	2.965	140	1.833	87	179	103	1.053	184	3.177	168	1.684	98	1.692	100	3.476	85	2.017	156	2.179	862	3.767	168	4.127	101	838	170	4.045	2.618
11	13	0.846154	POLB	192	326	58	5.883	67	3.996	75	916	59	2.453	50	2.947	52	1.601	55	96	73	3.902	71	1.246	87	6.572	65	513	140	1.574	246
1	26	0.0384615	POLD1	44	14.46	203	317	114	2.293	147	74	126	80	169	80	82	76	130	311	167	273	105	2.584	141	84	111	465	192	152	89	1.369	117	220	114	283	148	3.759	96	220	138	935	176	447	153	133	103	569	133	81
2	10	0.2	POLD2	38	1.401	276	3.769	122	200	124	371	115	117	199	306	81	157	158	221	128	369	102	349	266
2	11	0.181818	POLD3	137	1.342	56	10.575	103	6.704	40	1.339	133	5.526	268	1.212	73	5.318	166	3.643	107	5.259	113	1.501	79	4.288	2.513
3	3	1	POLD4	244	225	90	185	112	671	1.248
29	48	0.604167	POLE	89	5.974	142	450	81	384	45	131	93	302	155	1.777	142	134	81	709	108	341	111	273	86	217	120	1.69	133	297	114	324	213	304	108	3.275	129	73	103	132	147	707	146	2.052	149	839	93	221	145	2.319
10	18	0.555556	POLE2	79	4.442	101	3.792	76	5.297	78	133	94	4.524	75	3.11	84	1.166	57	432	49	1.238	73	7.471	173	576	90	166	55	569	60	87	78	2.612	109	827	177	2.904	68	3.622	116
4	10	0.4	POLH	256	5.875	141	550	135	4.13	218	10.206	170	3.122	104	2.8	120	603	124	515	66	5.234	170	2.936	6.864
1	29	0.0344828	POLR2A	492	11.083	133	136	137	93	174	150	282	310	162	132	221	207	133	828	125	117	211	1.147	210	91	169	180	95	142	204	170	223	395	184	419	172	92	106	95	206	4.459	225	468	247	341	101	1.582	105	86
1	24	0.0416667	POLR2B	109	7.349	73	4.321	151	3.505	113	130	220	384	159	4.207	165	5.464	197	157	120	1.096	187	3.358	144	243	140	101	112	4.401	155	1.386	199	318	169	3.17	97	1.156	95	1.083	251	81	90	253	108	773	114	377	161	4.666
4	8	0.5	POLR2C	132	218	50	2.874	69	153	53	2.937	129	416	52	199	169	150	75	620	1.035
1	3	0.333333	POLR2D	128	4.922	181	2.239	96	2.404	4.633
2	7	0.285714	POLR2E	117	1.18	175	1.996	116	803	81	762	59	124	79	332	80	751	2.147
3	4	0.75	POLR2F	109	2.965	70	2.503	131	7.622	72	454	1.688
3	7	0.428571	POLR2G	81	134	110	962	160	2.155	51	107	66	247	72	518	34	217	217
4	5	0.8	POLR2H	437	726	693	1.4	84	83	94	1.49	84	1.376	415
2	5	0.4	POLR2I	78	84	55	246	74	87	75	110	52	197	109
1	2	0.5	POLR2J	78	2.547	90	1.65	1.897
3	3	1	POLR2K	74	637	70	407	93	1.377	710
1	1	1	POLR2L	116	1.933	760
40	85	0.470588	PRKDC	164	2.541	77	91	93	1.222	75	1.427	109	418	113	87	100	9.59	56	90	31	486	158	3.511	147	3.033	165	452	169	673	50	918	126	792	153	2.232	116	659	160	674	87	1.201	120	417	160	8.81	107	2.858	91	1.263
1	9	0.111111	RAD23B	417	16.445	82	1.812	80	4.264	269	5.034	56	7.014	128	3.103	136	1.771	128	816	171	4.538	2.647
21	24	0.875	RAD50	477	1.83	84	16.409	152	3.388	186	359	205	7.495	129	233	166	597	194	750	207	1.386	183	470	158	2.834	176	528	238	7.489	190	430	127	759	194	3.615	111	391	93	73	114	6.606	128	1.939	225	18.82	86	880	143	2.448
6	9	0.666667	RAD51	252	3.331	89	2.218	138	4.975	118	2.73	92	9.688	95	9.811	114	680	130	218	122	1.08	1.286
1	11	0.0909091	RAD52	93	16.525	102	1.653	102	1.075	94	164	68	2.555	119	1.619	76	8.629	182	155	140	1.811	102	309	228	441	1.717
1	22	0.0454545	REV1	201	24.831	64	2.299	127	12.991	169	6.866	153	3.006	710	2.659	108	1.385	117	4.383	109	5.559	129	2.498	155	2.551	120	5.876	221	1.863	173	2.563	103	1.538	166	218	197	1.232	234	628	121	588	218	88	157	297	103	891	876
1	31	0.0322581	REV3L	469	66.277	190	4.728	75	5.849	161	12.497	97	2.695	95	875	105	1.02	85	87	149	6.32	120	1.105	238	2.138	143	943	4.162	4.567	914	1.77	80	1.286	126	4.838	193	1.696	112	5.222	116	2.339	119	5.174	119	8.314	142	2.101	245	1.338
1	24	0.0416667	RFC1	124	14.762	129	5.871	76	2.933	123	14.588	233	883	78	3.145	78	1.965	88	617	287	3.36	108	3.983	180	1.202	105	2.412	397	1.934	110	1.663	115	1.662	92	185	138	141	96	123	99	1.863	155	121	118	4.261	146	3.761	214	1.599
5	10	0.5	RFC2	129	1.772	70	2.648	42	620	107	2.248	102	3.415	101	3.05	158	949	66	1.48	81	1.716	114	3.315	715
4	8	0.5	RFC3	117	2.866	138	2.647	68	1.804	98	3.949	182	701	137	400	99	3.793	70	886	1.397
3	10	0.3	RFC4	193	1.565	142	3.387	79	3.502	80	2.757	120	1.71	144	193	121	639	126	1.318	81	70	114	77	165
5	10	0.5	RFC5	190	2.179	65	495	137	1.137	80	1.3	74	2.491	160	736	82	1.06	130	934	78	1.74	55	1.356	1.053
5	16	0.3125	RPA1	122	12.676	51	1.066	79	579	109	8.414	89	19.244	93	3.134	133	1.418	103	1.678	69	153	193	152	140	843	149	3.12	133	4.73	177	2.981	108	3.068	87	1.975	3.012
4	8	0.5	RPA2	142	264	107	6.78	102	139	114	9.22	75	511	117	2.607	108	183	95	1.764	724
4	7	0.571429	RPA3	93	3.288	52	27.846	101	1.229	169	44.654	856	1.175	75	1.097	109	781	565
3	5	0.6	RPS27A	21	99	65	490	55	701	86	626	132	465	426
2	3	0.666667	SMUG1	35	1.048	84	3.859	304	1.032	2.258
1	9	0.111111	TCEA1	386	11.57	63	10.379	106	6.189	88	5.408	146	1.088	57	2.451	155	5.191	147	8.561	72	2.279	1.557
1	9	0.111111	TDG	189	10.857	143	2.77	242	820	70	1.836	136	201	83	76	95	1.359	172	682	126	1.219	1.927
14	16	0.875	TDP1	44	607	223	6.307	566	2.473	44	1.176	56	3.752	97	4.509	35	4.724	93	3.883	168	448	79	3.694	186	626	49	2.151	67	1.392	108	25.832	103	13.687	109	9.855	1.695
11	27	0.407407	TP53BP1	120	568	185	188	94	248	85	10.646	128	877	159	332	130	1.637	167	1.898	130	797	95	4.606	209	12.639	1.327	8.406	120	775	204	4.803	58	3.109	93	5.646	484	4.025	153	5.889	272	680	150	289	431	3.888	192	415	216	2.259
1	4	0.25	UBA52	53	1.383	111	258	87	1.121	103	84	2.494
1	1	1	UBB	94	717	839
1	1	1	UBC	64	812	2.129
1	6	0.166667	UBE2T	42	6.076	173	587	70	1.433	106	114	99	143	84	1.049	304
6	6	1	UNG	215	620	207	550	96	2.617	98	839	89	505	179	6.217	1.164
1	8	0.125	USP1	352	2.398	239	1.45	121	586	105	859	161	1.418	692	1.911	171	953	202	1.579	1.559
6	18	0.333333	XAB2	69	1.178	149	298	124	287	198	972	135	91	165	1.434	145	418	152	441	120	276	132	100	132	85	114	1.033	163	98	191	176	123	100	172	199	130	89	110	99	123
5	5	1	XPA	220	3.361	111	4.009	106	2.272	166	2.055	118	9.335	679
1	15	0.0666667	XPC	136	5.403	196	2.316	113	2.057	124	1.003	85	1.583	158	494	121	4.982	90	848	882	1.515	161	3.918	82	3.386	135	82	170	560	94	528	90	1.13	1.013
2	16	0.125	XRCC1	120	405	93	13.889	111	6.105	159	962	75	96	112	309	110	73	112	521	259	329	117	4.593	94	156	133	488	55	94	140	1.583	91	456	76	106	195
7	7	1	XRCC4	69	27.294	149	5.969	176	84.566	167	7.615	156	1.107	107	53.608	148	94.453	630
16	20	0.8	XRCC5	110	3.558	114	3.529	184	903	49	1.248	123	2.896	192	3.663	115	1.504	139	3.2	113	1.337	63	4.7	138	863	91	3.006	134	6.763	194	11.791	94	1.817	70	28.176	110	2.304	97	2.183	68	9.335	75	791	1.106
6	12	0.5	XRCC6	51	644	97	6.031	113	7.882	139	264	255	837	184	9.104	187	3.64	169	2.637	162	3.212	130	1.219	101	2.978	114	2.177	420
1	6	0.166667	ZBTB32	66	8.293	117	1.489	985	249	74	108	69	125	165	180	561
[truncated: 193 more columns]
