# Supplementary material for: The position of the longest intron is related to biological functions in some human genes
Source: Front Genet. 2023 Jan 10;13:1085139. doi: 10.3389/fgene.2022.1085139 (PMC9875286; doi:10.3389/fgene.2022.1085139)
Supplement: Supplementary file 7 [file Table1.XLSX]

## Sheet: Table
Table S1: Study dataset of 1427 human genes with all exon and intron lengths
Longest Intron #	# of All Introns	Ratio A/B	Gene	E1 (bp)	I1	E2	I2	E3	I3	E4	I4	E5	I5	E6	I6	E7	I7	E8	I8	E9	I9	E10	I10	E11	I11	E12	I12	E13	I13	E14	I14	E15	I15	E16	I16	E17	I17	E18	I18	E19	I19	E20	I20	E21	I21	E22	I22	E23	I23
6	7	0.857143	A1BG	89	76	36	94	270	372	273	595	297	739	282	2729	288	323	1847
1	12	0.0833333	A1CF	47	21500	48	4047	144	15719	135	1995	131	5549	239	7778	165	7481	98	4272	274	1967	182	2680	137	997	149	3013	7472
1	4	0.25	A3GALT2	23	8185	84	216	90	311	138	4598	688
1	2	0.5	A4GALT	74	25165	141	1493	1877
2	15	0.133333	AAAS	268	650	128	4782	56	300	92	194	47	244	99	309	144	4576	121	319	125	136	61	144	91	196	94	85	68	148	82	122	85	131	254
5	17	0.294118	AACS	283	8158	104	2511	121	9718	114	4982	98	11155	115	206	82	4039	148	7208	81	4083	125	5939	65	132	123	3136	114	1060	126	4542	70	721	59	1809	203	5227	1225
3	4	0.75	AADAC	185	3065	223	2794	70	4210	172	2741	913
4	4	1	AADACL2	247	6472	223	3224	70	1346	172	11311	4348
2	21	0.0952381	AAK1	165	300	397	85899	119	12315	109	1770	143	10360	122	1334	82	484	133	2688	104	2103	80	4044	155	1593	287	4204	279	5010	230	1652	158	1747	105	9488	96	13172	102	1749	102	1798	111	1960	111	916	17967
1	20	0.05	AARS1	86	6636	165	5465	189	334	146	4513	192	1440	145	432	146	1238	109	461	151	1996	125	435	145	2433	179	1188	114	1857	207	762	185	2196	109	993	114	582	120	118	87	332	114	361	609
1	13	0.0769231	AATK	284	31436	134	3162	145	2511	80	559	119	121	88	1022	134	1412	85	81	122	1383	150	370	2623	117	148	355	201	937	1148
1	49	0.0204082	ABCA1	221	24163	158	14418	94	4533	142	1269	119	21238	122	2980	177	12952	93	4957	241	2711	140	331	117	4208	198	746	206	520	177	1786	223	1746	222	1060	205	1104	114	1797	172	989	132	1305	143	203	138	702	221	1258
9	38	0.236842	ABCA10	244	1295	141	1615	205	2627	165	637	104	2020	227	3186	142	216	186	963	148	13035	169	4377	59	2568	111	395	176	201	120	244	139	456	91	1247	140	698	120	2478	199	2037	167	2668	134	384	138	6639	108	628
4	27	0.148148	ABCB1	130	564	74	4302	49	10085	169	15288	52	3195	192	543	172	4682	125	7330	172	2922	114	146	111	171	126	116	204	332	171	3323	162	863	177	547	147	2664	108	2011	78	2726	84	4960	204	10417	101	1309	141	2660
1	12	0.0833333	ABCB10	572	8701	201	1532	203	5127	135	1484	147	1014	136	7724	96	1227	210	2890	80	1112	181	4300	44	2716	35	430	1829
14	18	0.777778	ABCB6	834	317	138	837	181	186	102	183	184	914	122	462	110	202	66	169	126	159	77	87	64	112	86	175	58	516	105	1278	175	110	113	235	95	82	69	183	275
1	30	0.0333333	ABCC1	184	58016	177	1783	126	4589	138	1867	126	16487	62	3301	132	7846	231	1155	178	2128	162	4420	93	3275	204	11860	147	3339	88	4596	76	2950	127	3887	177	3281	168	3413	184	12038	91	4020	136	4501	208	3183	311	6898
2	9	0.222222	ABCD1	1311	3065	181	6699	143	90	169	643	95	2840	146	336	146	2267	85	149	126	142	1267
1	22	0.0454545	ABCD3	200	40018	37	6131	99	3045	89	5758	70	1307	98	373	124	2521	57	2148	143	2563	70	4302	70	82	98	100	92	1741	92	86	73	1208	64	7354	78	103	66	96	90	460	120	6923	105	8503	57	1849	1612
1	17	0.0588235	ABCE1	109	5966	130	1089	86	2324	98	1019	118	853	138	134	70	523	97	1174	90	4964	122	2517	222	1020	60	99	59	1629	111	83	143	120	123	1389	112	2424	1999
1	24	0.0416667	ABCF1	119	5848	47	362	96	162	127	145	38	84	108	1353	75	400	114	1874	114	558	123	419	101	96	86	301	140	86	149	693	84	214	125	196	113	142	172	168	75	92	71	2976	33	85	169	174	65	92
2	14	0.142857	ABCG1	165	6366	244	45155	118	2115	133	3459	51	5328	146	2140	124	1196	115	1894	149	173	102	1737	169	873	101	305	159	2885	119	1503	1081
1	8	0.125	ABHD1	248	4378	161	343	183	188	46	152	113	127	174	177	49	97	166	116	280
1	11	0.0909091	ABI2	238	38245	168	13163	177	1804	18	8839	98	3556	147	809	125	1004	183	5608	159	8550	87	5536	174	10095	4993
1	67	0.0149254	ABI3BP	116	66824	180	23615	69	3723	133	12438	182	553	53	8975	49	932	72	574	93	7884	78	1971	75	756	75	1092	72	452	75	10370	66	1140	75	540	75	1169	75	1127	72	1155	75	4332	42	1139	39	655	93	455
1	10	0.1	ABL1	272	18538	174	563	296	7666	273	9093	85	646	178	1830	185	3362	153	1500	90	342	165	3304	3707
1	11	0.0909091	ABL2	437	95866	63	1830	171	4638	296	4509	273	1320	85	1425	178	1070	185	2301	153	2479	90	1853	174	840	10112
1	22	0.0454545	ABLIM1	342	55995	135	26227	184	4009	110	23520	127	2551	94	53126	88	3774	59	14001	78	746	156	4760	36	2353	130	12214	105	1707	48	3603	141	2476	92	1177	106	2242	65	644	61	927	8	831	75	1251	81	1470	336
1	22	0.0454545	ABR	315	54299	185	24447	99	8786	186	8037	108	4129	61	5652	53	870	141	2523	122	2726	166	8209	123	699	76	867	105	888	75	54	98	355	132	36885	60	307	110	702	140	982	135	944	106	2366	148	995	2651
10	11	0.909091	ABTB1	130	1309	63	91	56	1369	145	157	160	104	46	385	117	84	119	178	99	112	168	2141	201	83	658
2	20	0.1	ACAD10	187	6457	200	9265	149	3427	195	3593	159	2813	160	3163	142	5708	69	6222	182	1662	151	3966	146	2762	174	7638	401	1100	141	764	138	108	91	931	159	697	173	4426	144	1752	78	587	767
1	18	0.0555556	ACAN	374	32390	77	2386	384	965	175	1553	128	1487	294	1856	378	1360	175	493	128	1399	294	2062	240	2818	4566	908	114	7776	114	3052	159	462	83	795	145	816	183	380	949
2	21	0.0952381	ACAP1	259	524	58	4578	120	207	54	87	59	904	184	143	45	110	96	92	75	415	110	1595	52	95	101	316	124	99	212	679	70	135	95	84	170	519	173	777	110	72	111	712	50	295	183
1	22	0.0454545	ACAP2	226	50647	58	10067	120	840	54	35691	59	2604	184	5494	45	3808	96	6068	75	6071	113	11863	52	1462	101	606	106	4336	209	321	70	4293	92	1297	185	896	93	2266	188	449	110	2474	111	3263	62	6367	4684
1	1	1	ACAP2-IT1	603	1329	87
1	7	0.142857	ACBD3	352	20389	142	929	141	3099	159	2172	175	4350	187	2027	285	5513	2143
1	5	0.2	ACER1	154	20959	115	94	142	2314	138	2406	138	270	741
8	18	0.444444	ACIN1	640	1430	66	2845	112	420	120	8145	89	938	1263	508	219	553	116	8533	142	3467	43	1477	134	97	153	527	142	361	146	405	108	140	108	545	325	113	101	1609	908
1	1	1	ACKR1	106	480	1040
1	2	0.5	ACOT1	736	3614	203	1354	747
1	15	0.0666667	ACOT11	115	36312	208	972	70	6641	61	1334	99	516	136	2567	157	1880	120	1853	145	1255	56	1146	67	408	84	646	134	1924	132	676	127	888	1373
1	5	0.2	ACP1	61	6858	74	97	114	2989	62	1778	106	141	1057
10	10	1	ACP2	139	542	96	310	87	1806	153	109	99	79	90	437	133	1413	83	114	107	119	176	2473	948
1	6	0.166667	ACTA1	91	876	141	106	325	124	162	84	192	91	182	78	398
1	13	0.0769231	ACTL6A	192	6706	77	166	175	3127	101	900	98	1749	95	308	107	97	90	3726	62	192	115	131	81	2132	96	3097	87	1297	478
4	13	0.307692	ACTL6B	119	450	77	216	166	301	101	4883	98	1214	95	66	107	1022	90	159	62	137	115	139	81	104	96	215	87	2922	230
1	21	0.047619	ACTN1	351	53279	115	4432	120	8763	87	2113	88	558	79	4581	82	2092	86	8729	93	1371	231	1766	148	4563	151	541	109	466	141	1112	183	280	135	1468	180	701	147	892	81	465	66	1217	159	2064	890
1	10	0.1	ACVR1	535	57236	175	18884	74	18826	264	1994	212	3943	100	3573	147	4171	276	4843	198	22309	131	774	1220
1	8	0.125	ACVR1B	136	23430	240	822	249	4393	231	2799	168	1025	157	1469	125	4920	131	1991	3094
1	10	0.1	ACVR2A	179	51093	208	2949	110	176	155	15292	144	1948	144	1020	146	1637	115	2628	139	2919	131	918	3743
1	11	0.0909091	ADA	125	15286	62	7057	123	2447	144	771	116	1239	128	1123	72	76	102	176	65	1440	130	616	103	451	326
2	15	0.133333	ADAM10	228	31752	151	35262	119	2913	159	13926	101	18892	150	2076	93	2925	184	7417	164	5312	184	6078	151	9479	184	700	109	481	221	10572	127	1956	8833
2	26	0.0769231	ADAM11	273	461	176	9820	77	187	67	1535	86	86	76	435	67	65	68	390	75	82	72	175	167	867	85	112	91	115	52	462	100	82	72	118	93	450	81	537	51	103	64	203	100	216	120	93	169	88
1	8	0.125	ADAMTS1	1185	1539	347	348	133	692	168	435	287	214	187	112	176	972	176	160	2524
23	28	0.821429	ADAMTSL1	143	30533	128	28290	46	40737	237	47976	127	13573	75	3236	158	18227	112	4184	139	13783	51	4404	205	1295	148	2756	85	21946	302	14487	130	31632	211	17093	180	4961	154	884	1126	17490	128	21584	129	9046	180	3379	135	57853
9	18	0.5	ADAMTSL2	214	1645	240	602	143	801	76	1346	103	724	146	134	124	3468	81	2487	176	7143	337	864	373	5267	98	5640	127	1210	214	116	156	649	171	752	177	3335	145	758	774
2	18	0.111111	ADAMTSL4	92	322	74	2309	104	234	58	297	356	172	697	242	103	961	137	596	205	254	173	145	112	99	186	158	130	321	205	323	177	312	204	121	180	294	145	154	874
1	10	0.1	ADAP1	285	18890	131	8730	92	6502	83	14795	113	787	147	3509	84	368	63	611	72	157	229	83	1050
8	9	0.888889	ADAT1	879	1582	190	296	69	1625	55	1313	131	4280	619	3254	146	519	100	5052	87	2736	3481
4	19	0.210526	ADCY1	815	17576	150	17470	119	12134	112	25926	128	8929	159	2156	142	1875	156	15654	195	102	98	1445	85	5185	90	893	254	331	127	16702	117	107	147	771	99	3733	115	2063	125	3040	9424
2	4	0.5	ADCYAP1	190	325	111	2162	132	474	99	1082	2727
5	6	0.833333	ADGRA1	215	569	205	8061	128	1538	124	3933	146	24390	99	997	3347
17	30	0.566667	ADGRB1	675	13875	1003	10491	162	949	111	418	165	106	165	637	174	962	165	205	102	1459	107	156	195	2265	69	610	109	3599	144	527	76	225	103	1333	44	20116	142	7064	104	2581	103	1039	151	525	70	1527	67	2237
13	24	0.541667	ADGRD1	625	92	37	11802	84	4911	123	10303	180	5031	255	3664	65	1158	156	7990	60	2742	118	883	111	1675	76	8151	142	62460	74	7665	124	20167	104	819	112	2858	154	9507	67	2395	67	10811	92	4220	127	809	42	1122
2	20	0.1	ADGRE1	61	2841	63	5854	144	607	156	123	120	4327	147	1788	141	85	147	2250	89	2167	84	4880	178	2418	120	3179	200	1965	171	2794	195	1493	236	1543	67	6775	92	2164	169	132	105	2375	427
1	14	0.0714286	ADGRF1	142	13086	112	1231	58	1700	150	1636	174	1985	101	1168	59	3962	152	1772	164	2485	189	1688	1374	1650	42	1376	60	4249	67	1205	2588
1	13	0.0769231	ADGRG1	173	21450	99	848	423	1580	133	650	148	1265	132	345	117	233	46	242	104	755	119	1921	269	1086	109	820	269	1486	2116
1	23	0.0434783	ADGRL1	203	22287	165	5788	214	6739	110	3651	15	3609	801	979	315	615	104	295	186	338	39	150	184	185	126	537	215	285	171	421	210	105	221	200	67	456	92	582	169	2446	129	170	97	79	129	158	18	517
83	89	0.932584	ADGRV1	121	55917	185	2784	150	1132	96	3415	105	2428	114	1967	566	785	271	377	330	5574	177	2434	224	4687	127	93	186	761	181	722	164	1098	124	1406	267	3839	127	615	218	645	744	3952	374	14267	177	1331	181	1008
1	8	0.125	ADH1A	89	3231	102	575	139	2046	88	97	220	1792	261	2066	136	579	139	2777	280
1	7	0.142857	ADIPOR1	128	7020	235	2509	117	1693	172	1269	187	1037	188	1539	194	323	870
2	5	0.4	ADNP	612	2000	175	23801	84	764	113	1779	93	7504	5595
2	3	0.666667	ADNP2	211	8057	121	15452	90	2419	4735
3	3	1	ADORA1	203	349	155	352	398	36078	2145
1	1	1	ADORA3	629	2448	1128
2	2	1	ADRA1A	343	1280	1569	93420	1858
0	0	0	ADRB1	3039
1	3	0.333333	AEN	43	4763	604	2476	201	631	2224
1	19	0.0526316	AFF1	437	38741	121	408	900	36525	45	5819	87	1722	37	3085	55	10658	55	125	38	2313	157	6051	933	9737	107	955	238	689	92	525	61	3379	137	573	72	406	138	2065	221	885	5459
1	16	0.0625	AFG3L2	259	5277	100	665	78	3466	107	158	153	3108	75	3730	125	983	274	1838	138	3535	154	1591	108	95	126	2701	111	4025	116	3730	201	2665	195	7557	840
8	10	0.8	AGER	83	183	107	130	196	166	65	122	88	90	183	142	131	179	142	614	27	128	127	111	271
5	13	0.384615	AGGF1	573	3441	103	1020	203	812	165	2810	189	6627	331	1483	112	663	52	3718	102	1157	166	1383	83	4019	128	1959	100	1249	2183
12	12	1	AGMO	296	1448	131	15217	152	113663	104	12351	96	24378	67	3207	66	89	80	3130	135	1843	117	19223	83	520	106	164154	1043
8	18	0.444444	AGO1	238	4980	184	3946	121	419	182	395	137	226	135	143	88	719	148	6204	120	354	123	133	134	4597	185	6722	160	182	91	1073	195	2050	135	594	102	631	200	244	11034
1	18	0.0555556	AGO2	149	50173	193	12186	121	10177	182	1942	137	844	135	822	88	1248	148	802	120	148	123	4459	134	2004	185	1486	160	3164	91	2854	195	1709	135	3750	102	2852	200	263	11997
1	6	0.166667	AGPAT1	571	5004	209	226	134	336	176	164	96	126	73	517	1237
1	7	0.142857	AGR2	65	3131	146	274	64	116	53	1333	74	2049	64	2611	84	1978	1147
2	35	0.0571429	AGRN	254	1827	262	12814	48	5340	216	292	225	80	225	253	207	1076	219	80	195	90	201	85	149	76	106	721	117	81	165	209	144	87	125	71	106	131	339	84	138	369	128	118	115	88	120	116	354	501
2	2	1	AGTR1	225	9816	84	32961	2015
1	16	0.0625	AHCYL1	408	23861	112	2068	144	1004	101	434	103	1763	95	567	107	812	117	206	64	764	89	362	71	356	95	84	99	400	69	428	79	1104	121	822	2069
2	10	0.2	AHR	678	10606	188	12377	107	5151	90	2103	124	680	131	3025	203	772	110	648	142	3199	1243	2692	3227
1	6	0.166667	AHSG	295	2330	111	647	85	659	164	1185	102	1219	84	645	733
1	4	0.25	AICDA	100	5747	148	1379	271	292	116	469	2168
1	3	0.333333	AIMP2	227	5647	207	2461	232	5257	532
12	13	0.923077	AIRE	263	418	175	246	156	383	75	753	114	1198	146	185	81	1026	116	1091	100	591	183	613	122	490	103	1879	63	1210	993
1	7	0.142857	AJUBA	1291	2815	102	1631	68	126	63	1351	131	83	52	723	69	478	2392
5	6	0.833333	AK1	53	2973	39	1549	36	172	164	750	117	3310	192	244	1591
1	36	0.0277778	AKAP13	196	104911	44	35674	148	12008	297	9891	184	31175	199	3600	3178	3594	122	53550	76	6368	137	9462	371	2749	54	5972	193	4966	109	12327	55	2528	133	8403	175	14567	68	2492	67	5142	136	1366	113	604	153	916	251	2664
1	8	0.125	AKR1A1	330	10633	90	4690	120	180	152	961	196	307	200	242	73	143	87	661	159
2	13	0.153846	AKT1	1402	404	125	12381	129	3317	112	859	148	444	132	72	66	957	69	331	126	75	129	158	215	425	88	1517	103	324	1069
1	16	0.0625	ALDH16A1	197	5064	103	371	127	583	179	973	78	719	182	83	153	533	186	1098	96	177	137	153	106	109	131	975	168	176	202	2097	186	297	123	1319	745
4	9	0.444444	ALDOA	168	957	154	195	133	83	212	984	55	117	161	327	84	109	175	156	200	87	298
1	8	0.125	ALDOC	95	1256	124	86	212	116	55	95	161	118	84	252	175	132	200	113	502
3	12	0.25	ALG1	215	893	78	124	104	2131	149	1908	90	372	111	739	122	185	39	645	60	1138	111	1502	115	1008	76	992	2630
2	2	1	ALG10	275	1191	198	1703	2440
3	26	0.115385	ALG13	130	832	163	2670	139	22923	367	571	84	2626	51	758	47	694	73	4548	82	184	163	1820	76	1432	109	1081	65	940	101	1035	128	1747	247	276	114	168	157	414	121	2089	33	97	56	4470	72	1591	166	7788
1	8	0.125	ALG3	218	2932	100	97	148	109	161	476	121	604	206	160	77	596	145	136	376
6	9	0.666667	ALG5	106	3638	172	389	47	1316	69	4027	93	3743	114	13590	60	6250	152	12975	86	2456	320
2	14	0.142857	ALG6	61	3083	289	25453	85	5656	90	2109	89	1775	83	662	65	4019	186	594	136	1999	86	1726	85	3412	71	9292	69	126	199	7696	1731
1	28	0.0357143	ALK	1594	202295	120	22563	165	162733	202	148055	128	5525	132	7467	132	2346	101	21246	170	21391	95	174	129	23831	163	11274	151	5983	132	1116	145	3237	183	1211	99	499	153	1356	105	1932	187	734	91	108	65	1508	130	6624
3	5	0.6	ALKBH1	202	3344	109	9468	163	14767	91	4030	194	1414	1838
7	11	0.636364	ALKBH8	135	4701	135	3761	238	2787	132	643	96	1195	105	1984	71	17346	107	6707	152	2885	257	11262	150	5671	2489
8	13	0.615385	ALOX12	204	573	202	1481	82	124	123	115	104	249	161	869	144	1122	210	3445	87	514	170	458	122	3139	101	108	171	117	511
5	10	0.5	ALPI	114	82	117	114	116	203	175	76	173	242	135	95	73	130	135	84	192	223	117	111	1894
1	33	0.030303	ALS2	57	11931	80	1482	155	5410	938	3121	358	2730	169	1260	97	3356	78	2963	183	2136	172	2403	181	2938	66	5231	163	4092	132	411	129	736	71	426	67	345	203	114	66	1029	99	896	165	853	112	209	78	4832
3	3	1	ALX1	268	3084	305	2976	129	14173	630
6	9	0.666667	AMBP	208	1352	143	1561	77	807	117	1009	102	3179	47	6940	82	1085	168	325	174	654	144
11	17	0.647059	AMBRA1	196	45327	255	370	59	520	184	1336	173	1562	67	576	1454	29131	87	4356	180	13986	81	415	101	50009	111	8450	189	1220	155	15421	140	7544	93	1569	194	10569	1530
1	1	1	AMER1	139	12185	8268
10	13	0.769231	AMFR	473	10728	93	4663	165	1307	153	2719	41	162	133	1790	134	1141	111	12357	191	3162	104	16591	135	1665	84	3338	185	864	1605
1	4	0.25	AMH	422	592	143	172	109	88	160	90	975
8	10	0.8	AMY1A	174	356	214	345	147	803	198	448	231	739	134	816	123	94	100	1980	119	110	126	1319	224
28	47	0.595745	ANAPC1	252	3092	237	1641	162	5145	52	204	101	595	83	4533	74	3071	146	910	221	1076	210	3987	96	1419	91	116	66	5703	135	2910	141	526	61	3538	188	4899	75	3565	269	1292	92	1785	149	5430	79	609	37	94
1	10	0.1	ANAPC7	182	7074	187	1045	120	6477	112	619	154	1269	143	3366	118	894	197	4134	225	1176	151	1732	1434
1	1	1	ANG	111	4672	637
1	8	0.125	ANGPT1	657	150164	156	10670	122	14021	233	18528	128	9202	102	9087	167	20330	131	12205	2534
3	5	0.6	ANGPTL1	337	1517	110	3311	849	11166	194	640	271	1366	1782
2	22	0.0909091	ANKAR	161	1625	636	12435	438	2290	164	655	104	1803	181	988	220	8653	202	1713	209	3902	105	8418	242	805	169	7068	242	169	154	239	162	1673	107	2505	123	4453	159	723	118	2659	110	1823	200	1267	47	1591	268
1	24	0.0416667	ANKFY1	25	21483	193	6365	119	18653	136	7035	124	1741	150	1446	166	8743	205	1901	69	225	200	5498	98	4335	229	907	99	260	154	1045	172	808	119	1376	157	663	201	1554	177	3069	148	464	91	673	125	1694	147	1426
1	19	0.0526316	ANKIB1	546	48369	278	12192	298	11673	183	827	118	15123	209	1745	89	5883	145	1381	167	9542	89	9203	131	14901	135	1154	87	90	67	1929	146	1049	179	896	52	4072	112	1246	137	352	3172
3	16	0.1875	ANKMY1	94	2825	190	1808	144	23404	473	2591	217	379	165	1303	497	3351	172	7419	141	800	141	2405	108	1656	132	6994	114	328	166	17696	79	1085	161	1281	234
1	27	0.037037	ANKRD28	395	6407	84	2891	79	14413	71	14516	201	1535	88	10885	143	3254	213	6258	79	936	115	1304	83	865	64	1474	69	1603	141	11678	112	919	27	374	75	4518	202	3709	88	102	118	556	220	5662	88	91	84	946
1	23	0.0434783	ANKS1A	345	77639	81	2690	157	11523	297	765	76	285	102	109	102	1656	197	3945	93	4985	121	23050	587	36039	67	5981	107	18304	99	859	153	152	108	1065	165	1532	126	338	72	190	87	617	138	1507	171	1015	98	1556
11	25	0.44	ANO1	398	9037	333	14981	99	834	152	1583	55	2564	52	3302	56	4695	42	7850	65	1646	135	5723	161	17630	83	2657	12	595	72	2782	78	958	75	4139	202	259	112	1549	58	2129	101	1671	146	3499	153	8964	53	2445
11	12	0.916667	ANO10	103	16045	150	5132	198	1717	135	18059	120	3091	570	1827	56	9081	75	4250	183	5750	192	5429	129	116992	117	65636	1127
1	6	0.166667	ANP32A	198	32778	150	234	123	2817	199	1343	98	2482	64	267	1608
1	20	0.05	ANPEP	81	7965	837	506	143	103	140	460	127	83	155	250	114	98	144	139	66	137	66	1631	173	247	77	1551	134	110	56	1537	148	4448	92	472	111	124	168	1066	141	411	82	4958	607
1	12	0.0833333	ANXA1	60	6597	80	93	109	525	95	839	114	426	91	1888	80	614	57	1583	94	887	96	1304	59	1476	123	896	343
5	16	0.3125	AOPEP	53	32897	932	12421	167	19596	154	7838	246	122983	190	4249	107	26645	103	628	108	11742	44	11565	61	25730	63	321	75	55077	117	19883	87	1794	145	3962	478
1	22	0.0454545	AP1B1	147	21153	64	41	106	3041	136	852	246	2109	191	1554	222	2824	121	438	96	102	116	651	166	6834	99	524	260	643	202	881	21	620	144	4579	146	2348	130	253	85	739	87	90	155	657	9	816	1216
1	22	0.0454545	AP1G1	72	19280	204	14686	125	1105	142	1968	97	1456	77	4038	96	762	81	197	99	2782	56	2590	114	2648	141	2131	55	3500	123	226	90	1515	128	1558	105	973	142	202	127	5802	108	131	161	4234	99	1449	4160
1	11	0.0909091	AP2M1	105	1991	117	1789	266	1046	83	393	6	198	136	100	142	469	120	96	136	103	98	508	112	613	610
16	26	0.615385	APAF1	546	2483	179	128	190	671	198	9475	184	3112	113	106	132	2746	239	398	168	1155	132	3328	114	448	185	5705	127	2725	126	2740	132	3473	126	12534	162	3801	129	2985	126	1974	120	3614	117	2991	126	7640	120	326
1	1	1	APCS	160	115	765
3	4	0.75	APEX1	169	183	126	210	188	566	193	130	777
5	5	1	APEX2	217	966	84	621	181	530	147	690	70	2649	2540
1	9	0.111111	APLF	243	22362	72	12469	173	10176	148	320	133	12380	182	11629	356	6959	126	22028	47	10432	2343
0	0	0	APLNR	3609
3	3	1	APOA1	18	197	63	187	157	589	661
1	8	0.125	APOO	245	26741	108	1810	120	4457	55	5714	96	9859	92	2259	81	15924	65	6700	260
1	7	0.142857	APTX	62	11671	137	1629	47	236	303	1513	60	1113	227	10069	104	805	1037
1	3	0.333333	AQP1	441	9772	165	333	81	805	2067
2	5	0.4	AQP10	168	672	127	922	138	121	119	229	218	475	1044
3	34	0.0882353	AQR	204	5248	57	3419	41	7853	36	45	121	3835	141	2207	69	1012	101	2085	77	4101	65	2136	117	1946	114	3119	104	66	103	1953	121	3078	142	4724	179	3422	168	2039	170	3472	242	2916	147	592	70	3123	111	3338
1	7	0.142857	AR	2742	96493	152	42602	117	25275	288	5788	145	4210	131	863	158	701	6934
1	15	0.0666667	ARAF	47	1657	155	162	104	1467	103	85	155	112	99	1288	142	103	28	74	146	98	203	1285	177	92	47	505	119	235	132	853	135	310	586
1	19	0.0526316	AREL1	148	20604	288	6380	61	919	227	920	238	6543	170	261	181	194	248	1587	78	815	142	124	122	1347	76	536	110	635	180	172	126	2054	130	87	59	2393	90	761	176	76	2567
1	4	0.25	ARF1	58	14312	185	79	111	138	125	136	1361
1	4	0.25	ARF3	178	16121	241	840	111	217	125	546	3386
1	38	0.0263158	ARFGEF1	618	40697	31	1055	157	1868	147	2598	180	4307	277	3781	111	10497	176	1172	134	4039	235	4259	100	112	140	106	109	668	202	6079	112	1524	206	268	85	4109	172	2	152	11008	129	1268	159	241	151	5397	91	459
1	38	0.0263158	ARFGEF2	300	19188	31	634	124	9335	147	1235	180	671	235	10039	69	1973	152	3123	131	1842	235	971	100	719	140	1481	109	1141	184	8529	112	567	206	2690	85	102	172	622	152	119	129	1355	159	3252	148	1184	100	2310
1	8	0.125	ARFIP1	273	49398	102	33879	109	7038	96	1603	113	8398	222	1538	158	5252	175	21756	2294
1	22	0.0454545	ARHGAP10	368	90271	96	73	62	24193	72	10330	102	7191	111	1755	105	8204	130	4081	107	2499	95	24705	82	3012	46	3296	66	26685	75	6717	88	8611	59	9649	106	1550	160	56423	151	23478	160	16096	153	1115	92	7485	784
1	20	0.05	ARHGAP44	394	105048	40	1427	105	12385	77	6926	112	3743	77	9097	118	12009	69	2463	82	399	128	4943	112	397	82	2770	81	3285	114	674	92	1970	181	14404	18	769	222	5747	176	4297	378	5123	1612
1	28	0.0357143	ARHGEF1	106	4774	43	85	87	473	114	3159	99	207	43	229	247	424	30	903	100	144	97	78	36	687	138	890	106	1959	146	3299	147	240	83	176	126	125	115	408	101	299	78	250	76	105	168	565	88	138
9	15	0.6	ARHGEF15	103	1647	650	281	333	246	55	1350	59	101	212	136	161	180	153	111	130	2238	75	108	93	87	161	96	153	152	83	104	105	1238	1670
1	12	0.0833333	ARHGEF37	127	16134	197	3152	124	8316	148	6871	200	1409	131	631	105	1311	111	1268	330	1949	129	2935	196	1537	158	3015	2987
1	19	0.0526316	ARID1A	1526	32110	213	1288	453	1071	117	28063	241	287	90	678	168	653	313	2935	146	90	110	1223	210	3119	208	1173	133	179	176	358	151	83	138	84	97	430	892	356	131	3315	3082
3	20	0.15	ARID2	223	115	94	1079	98	80103	134	6118	219	3531	68	15101	67	85	251	329	97	80	210	1621	168	7359	82	1898	135	609	197	259	2861	7904	149	30830	139	92	86	1323	124	86	92	11212	3104
1	21	0.047619	ARMC8	299	22217	77	12032	72	1391	143	104	98	5184	93	6023	81	2194	76	97	91	1895	61	2254	201	3104	96	18555	83	309	82	2942	87	2798	93	2834	150	1332	96	9886	96	4521	73	1425	94	5219	2515
1	9	0.111111	ARPC1A	107	7320	93	4763	105	6007	223	4336	108	4949	213	4218	76	1129	194	3804	91	2257	372
5	16	0.3125	ARR3	39	983	38	268	31	150	61	196	45	5937	200	151	60	176	68	657	136	186	85	265	73	365	138	1553	84	280	24	183	53	280	10	567	165
1	15	0.0666667	ARRB1	74	61548	31	2633	61	3035	45	751	197	1265	60	819	68	2330	136	1160	85	452	73	2627	138	1095	84	1170	24	2741	71	1185	52	1377	6153
1	7	0.142857	ARRDC1	150	7060	111	453	51	104	155	262	183	84	177	83	442	73	287
4	7	0.571429	ARSA	597	149	241	113	219	73	170	312	125	90	128	254	103	114	2711
1	4	0.25	ART1	52	13982	115	306	781	1008	42	2678	325
2	4	0.5	ARTN	85	226	149	1329	127	376	139	70	939
2	19	0.105263	ARVCF	235	608	54	19642	228	8493	159	195	527	968	500	662	184	821	118	371	172	691	18	948	72	1446	128	318	151	325	199	82	112	97	91	325	54	386	86	550	120	472	848
5	9	0.555556	ASCC1	70	2875	145	2355	100	7207	98	6437	179	35136	137	8549	120	19687	125	4889	86	30631	1419
1	27	0.037037	ASH1L	651	40534	519	38650	4564	17987	102	20728	742	22403	180	20190	95	15342	74	1494	46	113	109	7297	207	126	147	10094	109	2551	165	174	95	2685	158	1614	153	3109	55	82	133	1422	249	1186	87	2109	91	440	139	117
3	11	0.272727	ASIC1	321	834	378	630	196	17258	151	636	128	293	157	346	57	921	154	442	92	512	80	78	105	180	2067
1	7	0.142857	ASPN	214	7365	304	3842	113	4097	214	1328	111	4351	94	703	139	2146	1281
7	15	0.466667	ASPSCR1	120	1435	56	4314	115	1838	101	9213	58	1113	74	354	427	12190	155	294	82	1234	67	674	63	625	53	4192	52	272	70	71	173	195	98
8	8	1	ASTL	121	681	126	2162	62	1292	94	422	118	703	182	2394	82	85	155	5552	1454
2	9	0.222222	ATAD1	60	3554	175	21682	99	2226	121	5639	201	8042	107	5279	90	3228	51	10750	134	1981	3296
2	12	0.166667	ATCAY	324	4718	118	16642	59	2888	222	2078	186	348	103	1115	132	1185	87	2868	99	3885	36	1028	72	1888	33	3784	3500
1	6	0.166667	ATF1	207	15832	99	15670	101	13446	134	4420	183	87	160	5195	1528
1	9	0.111111	ATG14	229	14167	63	1389	43	4947	82	4814	238	3667	230	1271	118	2498	91	79	86	7893	3535
2	11	0.181818	ATG3	506	3039	42	5046	50	3017	71	1551	108	4426	50	2172	82	3622	35	255	156	1132	128	2137	69	1488	271
18	18	1	ATG7	15	26255	170	506	55	7526	118	1923	78	4242	117	1923	150	15846	89	1543	122	7551	91	1399	145	5597	159	10382	195	1968	204	2028	116	1730	76	15237	81	46751	123	127884	2855
1	13	0.0769231	ATL1	155	27531	248	2862	135	459	105	2206	51	1679	57	17626	93	1021	139	6087	128	1116	57	1277	72	4782	432	1532	15	2219	817
1	9	0.111111	ATN1	426	5455	189	147	138	151	114	968	2015	283	223	413	697	1702	144	350	181	192	575
1	25	0.04	ATP13A1	406	3283	90	106	191	2192	73	186	156	77	70	80	107	476	130	120	56	223	127	74	138	76	121	418	158	398	176	74	111	1063	126	797	109	1748	200	77	97	1807	161	70	115	88	197	781	143	219
1	22	0.0454545	ATP1A1	280	10490	111	658	60	2445	204	639	114	393	135	129	118	419	269	505	199	370	110	1962	135	542	193	1386	176	1312	137	1153	151	582	169	140	155	335	124	1317	146	123	131	293	102	2228	92	440	359
9	22	0.409091	ATP2A1	302	309	18	384	83	1331	105	1431	139	1985	81	2533	86	150	298	1064	167	5201	89	261	103	214	132	3046	126	107	219	2129	336	946	221	100	203	193	86	112	134	118	118	175	118	259	42	438	287
5	19	0.263158	ATP2A2	661	696	18	91	83	9224	105	4474	139	26254	81	3317	86	1077	465	4579	89	495	103	728	132	5137	123	99	219	937	336	1233	221	783	203	1451	86	277	134	618	118	82	4893
1	20	0.05	ATP2B4	388	55522	657	14758	198	1105	258	488	126	466	126	1120	36	1572	162	3195	215	638	243	1196	242	1334	232	851	180	1025	88	918	107	6271	192	456	214	1067	212	1191	108	3406	177	11974	4536
4	21	0.190476	ATP4A	41	90	144	115	60	570	204	1502	114	203	253	289	269	613	199	306	110	80	135	514	193	566	176	1100	137	85	151	105	169	89	155	1092	124	523	146	1456	134	335	102	84	92	190	613
2	11	0.181818	ATP5F1A	125	3040	79	3201	170	1685	174	90	167	1308	149	616	152	108	225	513	108	129	145	1458	151	140	4116
5	21	0.238095	ATP6V0A1	86	1884	164	5417	79	1502	98	1982	129	7441	83	720	127	2077	83	2288	94	4023	213	3119	151	3696	140	560	155	437	91	3207	119	1664	217	273	108	6215	108	944	18	5271	118	310	172	6566	1553
1	36	0.0277778	ATP8A1	281	29715	115	1281	100	979	99	8457	46	15514	41	9593	74	2481	70	1783	128	4616	112	1642	166	1425	128	2560	78	914	89	5413	45	13120	73	3357	106	1224	83	2135	50	5026	70	19069	85	2463	140	15005	139	3501
6	8	0.75	ATPAF1	308	2692	109	6518	51	497	63	4259	51	1188	48	7324	96	1859	108	7223	926
6	7	0.857143	ATXN1	163	7950	115	95331	126	71868	128	63091	62	36517	138	157501	2077	19534	7748
1	24	0.0416667	ATXN2	532	42864	37	1665	60	1180	72	475	151	26963	125	4218	92	805	198	1451	179	1885	210	2614	183	2774	198	386	108	271	71	20768	305	1651	64	895	153	381	67	14522	185	317	133	5392	54	7302	146	957	228	2183
9	10	0.9	ATXN3	54	9690	165	536	45	2261	86	427	67	4434	88	5471	133	659	167	1238	97	9911	119	6520	5863
1	15	0.0666667	AVL9	314	47338	121	1432	86	4067	72	2415	90	805	67	1431	41	790	39	3962	70	300	536	10555	135	3044	220	2536	118	4146	54	529	89	2901	4935
1	1	1	AVPR1A	1335	2221	4887
1	3	0.333333	AZGP1	87	3938	261	3315	276	868	557
2	4	0.5	AZU1	68	325	157	1175	145	1001	234	774	303
4	4	1	B3GALNT1	115	828	88	801	91	2193	95	14350	2906
1	5	0.2	B3GAT1	436	23866	393	3359	509	673	297	685	101	1176	2240
1	3	0.333333	B3GAT2	1222	61566	145	32149	149	80	5071
6	10	0.6	B4GALNT1	430	638	219	550	165	113	107	461	41	145	181	1005	99	144	191	450	141	263	241	656	3553
2	8	0.25	BABAM1	85	1266	298	2505	59	2248	121	82	79	1615	25	669	130	198	87	1935	493
2	3	0.666667	BAD	35	254	195	12378	191	1275	508
3	6	0.5	BAG1	485	1393	129	1532	83	2053	114	2011	108	873	63	556	2838
2	24	0.0833333	BAG6	147	470	121	2028	118	114	197	234	54	159	75	850	236	1067	130	789	198	208	253	343	78	330	113	104	88	774	287	425	292	166	170	183	54	116	103	91	125	165	147	87	60	116	144	78	108	552
3	14	0.214286	BAIAP2	147	18359	76	4137	87	26864	62	760	72	717	138	13347	153	3421	222	183	202	405	202	1362	69	598	163	1567	35	2404	46	4810	455
11	13	0.846154	BANP	82	23532	138	5850	92	2932	200	20035	117	1678	176	12162	240	8815	168	5458	137	2077	72	2578	39	27255	66	6736	144	4377	727
1	2	0.5	BARHL1	658	4065	223	1676	1025
1	19	0.0526316	BAZ1B	467	10974	117	2264	145	9628	202	5575	122	3408	198	10624	1702	6384	139	694	134	3115	106	758	99	2339	178	3203	183	8541	148	1157	148	2162	116	3134	146	1155	104	171	373	487	1288
7	16	0.4375	BBS1	72	306	77	115	35	3166	273	861	47	106	39	129	73	3683	132	1521	107	2079	121	147	159	2240	70	456	159	3011	134	941	135	627	87	208	1648
1	1	1	BBS10	254	374	3314
1	6	0.166667	BCAR1	154	8380	621	5125	162	184	117	895	1098	953	90	3822	1843
3	11	0.272727	BCAR3	240	6656	328	32270	40	49910	129	2845	443	4855	104	1064	653	6171	116	4172	172	3818	112	248	213	4859	679
4	6	0.666667	BCAS2	117	107	93	4540	71	936	162	4839	51	627	81	1735	700
2	3	0.666667	BCL11A	439	6915	330	77137	102	6307	5231
2	2	1	BCL2	596	221	871	189322	5414
1	9	0.111111	BCL9	174	63102	135	1872	83	4711	312	993	317	1227	190	1186	100	2913	2242	1213	261	1310	2375
3	7	0.428571	BDH1	188	1067	152	8075	126	12799	73	966	111	9630	142	8223	153	1899	2582
1	2	0.5	BDKRB1	91	6351	119	902	1091
1	1	1	BDNF	292	41578	3693
7	38	0.184211	BDP1	439	2489	277	2961	110	2131	60	1978	126	1132	134	2907	95	13352	55	2587	144	2776	279	1301	148	4118	159	1861	157	4135	92	945	193	1829	131	4713	1687	1089	188	756	223	1536	179	938	211	1050	131	4836	202	265
2	10	0.2	BEST1	77	1343	188	3148	95	516	234	892	155	388	78	681	153	1199	81	313	152	2211	639	1210	358
1	2	0.5	BEX1	76	364	90	362	629
2	7	0.285714	BFSP1	427	6044	61	10031	96	2652	93	2979	108	9848	221	1796	86	1908	1125
1	14	0.0714286	BICRA	87	62160	102	3025	46	104	43	2088	66	3404	1956	699	177	11962	612	173	181	284	110	976	62	2121	149	182	95	243	103	1922	1950
3	8	0.375	BIRC2	163	1221	2152	94	100	11952	79	693	49	4589	243	8947	255	106	42	91	681
2	3	0.666667	BLOC1S1	151	736	73	2085	133	275	205
2	4	0.5	BLOC1S2	76	391	117	5043	120	705	105	4630	2201
1	9	0.111111	BMI1	598	4734	131	328	97	608	56	91	51	157	109	75	46	420	99	349	81	84	2272
8	19	0.421053	BMP1	182	8048	114	2427	171	219	118	310	179	712	106	1747	125	538	116	11565	103	1906	117	270	146	133	196	542	126	1092	161	399	181	4382	126	4925	128	321	214	1928	251	1898	733
3	4	0.75	BMT2	285	24143	142	19566	171	62893	115	10187	3227
3	3	1	BOLA3	92	2517	115	2828	89	6613	259
5	14	0.357143	BPI	198	3213	115	1248	129	1432	162	1221	64	6475	64	1706	92	3595	177	727	60	1431	168	1155	68	3392	43	3339	64	1104	77	1471	360
1	8	0.125	BPNT1	103	9831	128	5655	105	1009	108	3417	49	1990	92	4347	198	2965	106	693	1511
1	27	0.037037	BPTF	835	27602	823	11701	224	8129	204	16823	191	1335	356	308	132	9623	130	783	139	4741	180	1115	2311	5526	125	1176	129	2696	151	1556	43	3765	247	734	152	2423	109	8419	218	3493	223	1036	917	14	83	272	226	11234
1	19	0.0526316	BRAF	364	74353	102	15238	264	25613	104	829	103	6399	149	930	120	5894	160	6723	37	1739	120	2531	137	1327	118	3500	85	902	177	22678	47	793	119	3856	132	9340	135	5041	154	8100	7180
3	22	0.136364	BRCA1	94	1155	99	8237	54	9192	78	1499	89	606	140	4241	106	2485	46	1321	77	985	3426	402	89	8368	172	5789	127	1966	191	3092	311	3232	88	3656	78	500	41	6197	84	5934	55	1868	74	1417	61	1840	1508
7	10	0.7	BRCC3	143	676	17	1033	55	3738	120	1326	88	10559	89	1432	56	25217	132	522	44	3244	170	1054	1855
1	11	0.0909091	BRD1	1854	18590	157	5084	132	301	129	440	313	3510	261	6539	105	9576	136	516	128	874	110	304	155	1174	1134
1	11	0.0909091	BRD3	82	14354	326	821	138	596	148	973	215	1919	372	2661	129	3341	192	1490	236	3709	293	1202	129	995	3401
2	16	0.125	BRD7	263	427	209	13167	130	310	58	4257	145	9936	111	5080	185	1013	124	4829	76	2277	108	400	136	2049	112	1548	57	1207	112	271	144	217	144	620	3310
1	17	0.0588235	BRF1	556	14069	81	13401	174	16171	32	3938	73	11092	150	12351	94	2059	127	343	40	89	93	4154	267	1517	62	836	82	97	56	1197	257	5379	52	819	172	533	1303
4	5	0.8	BRICD5	81	132	129	240	156	74	102	243	154	96	204
6	19	0.315789	BRIP1	245	1714	123	1539	112	2564	174	7801	128	1908	120	38343	291	6992	222	1953	200	5370	133	9172	155	3264	166	438	141	3698	162	31809	160	1297	122	26949	113	22438	83	7264	330	1695	5002
1	2	0.5	BRK1	145	9806	83	560	922
1	2	0.5	BRS3	602	1584	352	1477	1819
4	7	0.571429	BTBD1	502	10205	157	6210	106	8147	198	11399	193	9373	88	1821	147	481	1803
1	1	1	BTG1	459	940	4170
3	7	0.428571	BTN1A1	56	871	136	224	348	2987	282	1476	150	1117	21	90	27	413	1925
1	14	0.0714286	BTRC	64	76116	108	31528	78	17309	90	42181	232	4142	187	5037	97	961	138	519	119	1590	250	443	119	1070	111	1639	79	12327	193	2263	4159
2	2	1	C1QA	75	907	170	1053	846
1	2	0.5	C1QB	68	6136	204	1168	826
1	1	1	C1QL1	852	7084	675
1	3	0.333333	C1QTNF1	326	19460	169	2431	140	843	2251
17	40	0.425	C3	135	1112	193	798	166	82	71	3647	95	103	83	83	91	482	103	91	127	565	116	101	150	1060	210	141	207	796	159	1754	130	262	72	192	198	4496	109	258	86	4332	143	95	213	684	67	127	87	1744
1	1	1	C3AR1	82	6082	3352
1	11	0.0909091	C4BPA	198	8570	167	932	186	1130	100	8406	86	167	192	2346	183	4650	195	2663	189	6513	171	2541	176	550	429
1	10	0.1	C9orf72	51	6266	488	1086	60	3054	96	731	65	1285	73	1619	117	1694	236	5853	58	1983	110	134	1877
1	7	0.142857	CA1	68	36386	61	3149	198	1188	119	3324	96	972	63	2645	156	1012	1069
6	6	1	CABP1	598	5410	180	3605	31	287	144	391	110	230	148	5656	158
3	46	0.0652174	CACNA1A	548	50719	106	2091	140	81096	92	6218	153	5517	194	23696	104	1312	116	1452	57	2535	90	12922	210	4330	113	4140	113	164	132	265	73	3897	118	153	68	2889	107	1196	810	11577	464	1296	139	1671	130	6138	60	1112
3	46	0.0652174	CACNA1B	436	836	106	3584	140	30296	92	1382	153	2434	191	34842	104	3320	116	957	57	770	90	13695	210	4314	113	8118	113	2162	132	237	73	19912	118	3125	68	3051	107	9775	801	1143	218	18601	127	3003	130	365	60	1750
3	38	0.0789474	CACNA2D1	413	93715	82	14316	117	164525	60	33873	42	19461	130	32143	132	18244	70	2100	51	3776	100	22192	159	5175	105	18317	79	890	50	1217	90	4397	78	1839	75	267	75	8172	72	2239	72	3621	62	6473	77	1300	21	686
11	13	0.846154	CACNB1	258	2441	87	329	120	3872	123	549	137	220	77	1345	20	266	81	400	59	184	110	166	152	5633	96	448	186	1692	2205
1	3	0.333333	CACNG1	336	9106	75	1032	138	804	753
1	3	0.333333	CACNG2	1387	114817	84	20971	141	1466	4030
15	43	0.348837	CAD	265	243	140	3201	130	846	143	182	142	205	172	525	186	168	113	315	146	254	132	133	234	461	222	204	189	205	125	182	131	4505	113	399	245	223	247	347	99	171	225	89	183	199	219	291	168	559
2	13	0.153846	CALCR	33	185	218	87281	77	7423	154	1685	111	5070	113	3568	92	7767	127	17063	154	5333	61	83	67	1889	219	1657	42	7663	2104
1	1	1	CALHM1	704	2449	2508
3	11	0.272727	CAMK1	116	2050	115	1776	132	2545	75	86	139	1156	127	94	76	692	113	905	79	96	88	1641	118	107	275
3	3	1	CAMLG	245	2270	461	2463	66	6706	1399
1	16	0.0625	CAMSAP1	547	23921	263	1021	162	15096	81	3847	142	12005	140	88	97	22552	178	2526	92	754	85	689	2422	1692	137	393	209	328	103	1971	116	674	119	3485	3125
3	22	0.136364	CAMTA1	122	34605	70	4841	119	266093	68	158119	136	218203	72	172498	154	21172	141	1486	1847	5711	127	6561	135	54714	152	3744	197	390	79	245	316	388	524	6352	188	822	247	1618	72	3417	194	1066	75	3104	31	10790	3248
10	21	0.47619	CAPN1	86	687	268	159	70	276	119	2324	134	119	169	876	84	656	86	373	75	97	161	15936	176	851	12	741	212	105	40	1235	66	84	58	106	65	461	69	100	79	239	117	361	59	387	747
3	13	0.230769	CAPN15	318	5916	53	2030	114	10674	1471	705	209	86	184	143	224	1463	126	84	153	386	162	88	230	74	167	91	179	297	1298
3	19	0.157895	CARD10	450	857	138	1672	326	5551	210	1529	156	572	126	1445	192	1422	135	333	116	972	29	459	124	5423	160	458	112	445	244	173	70	1328	103	1283	159	93	116	567	113	361	1032
2	23	0.0869565	CARD14	27	2849	323	5279	148	448	198	2117	231	1003	138	1122	326	4138	168	1208	120	901	126	423	150	1030	117	2571	143	224	95	2446	64	236	193	3152	127	309	241	1401	64	341	115	693	171	325	122	1317	116	1052
1	22	0.0454545	CARS1	81	9341	249	5496	92	1180	89	964	97	542	99	994	150	8606	141	218	89	2198	122	6343	113	952	129	389	130	108	104	453	98	561	190	1256	69	3504	82	5235	81	1445	68	2765	60	487	84	721	320
7	8	0.875	CASP1	38	632	267	1081	63	1783	116	661	174	430	235	397	144	2172	110	485	849
7	8	0.875	CASP8	78	5847	331	4724	106	1016	139	121	45	1946	65	1873	142	7847	502	1141	1251
1	6	0.166667	CASR	145	70135	427	2706	307	4140	885	13399	231	6070	124	1450	7943
1	11	0.0909091	CATSPER1	1316	2102	213	969	114	122	148	310	92	139	144	183	64	174	73	116	61	1237	76	1652	115	143	165
4	12	0.333333	CATSPER2	216	565	147	449	174	175	69	6553	173	525	156	614	125	2684	179	214	100	310	57	2425	218	353	165	1466	2230
2	2	1	CAV1	57	1432	165	32256	2234
1	1	1	CAVIN1	630	17238	294
1	4	0.25	CBX1	211	24226	177	686	178	900	95	3426	1521
3	8	0.375	CCDC12	51	4891	103	94	207	35571	68	15462	80	1787	62	243	35	1016	77	96	414
2	16	0.125	CCDC22	217	1399	178	4752	133	737	107	125	67	99	179	3268	195	570	63	90	120	422	120	96	117	109	102	82	108	242	96	246	60	82	75	422	373
2	4	0.5	CCKAR	329	671	252	3334	262	2353	128	985	775
1	2	0.5	CCL1	148	1189	112	1123	334
1	9	0.111111	CCM2	163	37889	174	25491	84	461	184	3796	137	1246	136	2764	58	676	112	698	139	1368	677
2	4	0.5	CCN1	287	317	214	349	357	131	209	115	1211
2	8	0.25	CCNA1	235	303	189	4407	247	191	125	452	224	1111	205	934	114	939	134	309	257
8	16	0.5	CCNF	51	1632	155	1676	107	2738	68	1255	194	747	54	1229	105	291	78	3822	152	1657	165	3232	124	303	181	365	88	3294	100	100	128	1857	170	980	2310
7	8	0.875	CCNH	253	1331	123	1860	74	1103	211	2968	164	3071	71	2196	112	4289	61	559	211
1	10	0.1	CCNK	71	11146	249	639	82	1902	132	5136	106	484	58	793	170	342	266	626	34	3431	72	3009	2284
1	1	1	CCR1	32	3957	2614
16	16	1	CD163	133	1080	87	1015	324	1950	321	1734	321	1411	321	6993	315	99	315	372	93	80	315	1082	321	142	309	362	39	203	120	1386	96	1247	54	8462	587
2	4	0.5	CD2	124	77	321	5450	231	3851	123	3857	766
1	6	0.166667	CD2BP2	97	504	104	281	139	125	158	100	433	80	107	85	2323
5	5	1	CD68	89	83	518	138	120	125	73	112	171	311	734
2	6	0.333333	CD80	175	1511	300	12761	318	7131	282	7199	96	2000	109	1983	1457
4	15	0.266667	CDC14A	498	758	91	23693	76	13110	93	33397	80	15630	67	2935	63	12408	88	7158	231	5074	139	16197	160	10366	113	1071	48	2035	123	721	334	18988	2027
9	14	0.642857	CDC25A	640	998	77	2007	43	816	37	769	102	2088	120	2732	135	411	72	2913	174	6339	99	1952	63	96	99	1198	131	4851	112	258	1940
1	5	0.2	CDC42	34	25686	155	3138	73	4644	110	120	198	4561	9933
1	35	0.0285714	CDC42BPA	1470	62849	92	40844	84	13483	96	5622	149	33149	94	12983	201	1621	249	2464	80	3202	167	10344	123	9171	134	6890	243	248	111	11072	248	9000	106	10868	125	6528	106	246	149	1564	92	2354	77	21766	84	7690	106	4523
1	1	1	CDC42EP2	89	5589	1874
5	18	0.277778	CDC45	100	138	60	735	93	1644	138	1034	144	10321	56	1598	49	1356	62	1653	51	6210	120	1904	132	248	99	665	162	6057	139	77	84	1478	119	171	77	1950	66	1571	128
2	15	0.133333	CDH1	172	833	115	63258	224	6530	144	125	156	1348	145	1342	176	275	129	1049	183	2019	245	3520	146	2575	225	1173	228	4547	131	1349	144	3492	2248
1	13	0.0769231	CDH13	169	231224	112	173536	209	93166	117	91843	153	127364	145	141470	179	115798	141	68195	183	7235	254	69646	143	31717	234	3052	219	11550	5618
3	17	0.176471	CDH16	82	725	58	295	84	1212	156	70	139	686	159	807	197	602	123	209	151	239	228	83	77	73	189	101	242	583	134	679	243	166	108	602	117	777	368
3	69	0.0434783	CDH23	399	42508	72	6419	78	63686	143	729	48	118	93	55529	195	3853	129	6995	79	37511	113	1588	189	26467	6	1964	150	478	159	28494	65	2279	238	1693	106	2952	128	5074	73	2748	117	3562	113	1158	108	6496	190	337
4	17	0.235294	CDH26	373	10171	57	1058	105	1775	162	10799	148	1568	167	195	129	2323	186	1265	260	3214	143	1729	240	1343	222	576	131	2824	78	1679	69	1401	54	3846	75	5739	2003
1	11	0.0909091	CDH5	68	12560	229	7261	289	1226	117	917	165	880	188	1545	248	3675	143	1780	125	349	106	2209	246	1635	2133
2	7	0.285714	CDK1	93	1570	62	4502	157	802	124	2272	171	3659	164	94	142	1587	976
2	12	0.166667	CDK19	461	68807	76	75584	111	2856	141	28727	58	6487	132	4884	144	156	70	3413	73	377	98	648	79	717	267	6437	4689
2	11	0.181818	CDK7	156	352	60	16964	34	2150	68	790	69	2514	111	1664	119	2268	100	6902	87	3598	150	3501	148	416	324
1	2	0.5	CDX1	544	15446	146	560	1085
1	2	0.5	CDX2	850	3450	146	1500	2452
5	8	0.625	CEACAM1	171	910	360	4838	279	402	255	2031	288	6468	130	721	53	655	32	1660	1923
5	5	1	CEACAM18	73	1638	348	712	273	1351	280	1690	136	5464	366
6	7	0.857143	CELA1	57	745	83	1941	101	1052	126	1194	137	1238	146	10026	150	1089	153
1	34	0.0294118	CELSR1	3994	69281	639	24295	223	2899	116	2692	89	21633	158	1040	164	517	126	592	167	9093	186	1079	114	675	175	927	142	2342	121	2325	184	345	102	699	95	892	210	2704	184	1715	144	2492	205	890	168	2070	127	1329
1	33	0.030303	CELSR2	3851	5042	648	1962	223	248	116	179	89	390	158	361	164	172	126	343	167	300	288	88	175	239	142	181	121	423	184	186	102	1341	95	208	210	520	184	115	129	101	181	133	168	102	127	112	201	292
1	34	0.0294118	CELSR3	4000	1538	651	332	226	288	116	341	89	104	158	591	164	285	126	89	170	431	186	448	117	388	172	158	142	97	121	283	184	310	102	1264	95	192	210	257	196	269	156	912	166	505	168	221	127	92
1	29	0.0344828	CEMIP	245	93923	159	167	110	4747	147	848	139	1045	237	3038	180	3339	71	936	96	674	122	5397	133	746	192	10602	176	2258	210	10787	206	732	70	907	129	2483	86	917	132	3146	36	81	156	2684	181	1205	216	3213
1	4	0.25	CENPA	241	5834	110	515	78	311	182	485	778
0	0	0	CENPB	2890
16	48	0.333333	CENPE	80	1413	92	506	90	124	119	686	120	429	82	161	68	79	66	8367	52	2521	88	309	130	1305	120	867	159	3264	148	850	89	1056	168	11182	75	222	120	1679	123	83	166	306	155	1300	315	123	273	155
5	5	1	CENPM	133	523	80	411	93	608	80	1523	92	4413	460
1	1	1	CER1	568	1779	663
1	10	0.1	CERS2	217	5527	174	405	118	193	119	205	58	105	51	179	93	189	129	211	107	126	154	187	1103
11	13	0.846154	CES1	93	4029	208	2471	145	2467	134	2028	154	888	108	732	105	2572	39	3880	141	1892	84	262	148	4052	132	2731	73	296	382
2	16	0.125	CFAP100	70	963	108	11122	81	6832	95	2136	193	1949	68	85	164	301	81	480	182	161	42	81	127	3095	52	116	152	9424	136	971	206	1177	94	638	266
11	26	0.423077	CFTR	123	24105	111	4670	109	21756	216	3161	90	882	164	1136	126	3426	247	1669	93	6532	183	1064	192	28083	95	2519	87	1494	724	2272	129	7767	38	668	251	2891	80	3765	151	911	228	2804	101	12808	249	14667	156	10248
1	3	0.333333	CGA	94	6805	95	1678	185	416	336
6	6	1	CIAO1	265	831	149	155	112	99	89	532	202	609	88	1755	3063
1	19	0.0526316	CIITA	181	17899	147	240	96	2905	63	192	78	2511	45	479	147	473	144	929	165	848	69	1686	1651	879	159	1000	72	5310	81	716	93	1980	87	3640	84	156	84	737	98	552	12517
2	2	1	CISD1	143	7812	206	10238	2026
1	38	0.0263158	CLASP2	549	20874	79	6922	104	146	92	1141	76	2603	98	20843	71	18541	147	12385	80	5211	93	4707	146	2396	136	7531	71	3374	60	1105	78	625	168	2381	56	1028	174	6217	24	1742	18	2454	102	7474	171	2821	108	5545
1	3	0.333333	CLC	92	2864	77	503	211	2777	251
1	13	0.0769231	CLCA1	207	4283	141	171	148	2571	106	5651	178	2960	219	964	228	2242	175	2094	107	2012	216	587	262	1056	171	2896	240	842	606
2	12	0.166667	CLCC1	124	891	161	11860	140	387	102	2101	108	3553	222	220	141	1976	94	1262	98	262	147	2217	342	2134	318	2123	2997
12	22	0.545455	CLCN1	282	3362	121	788	132	569	129	221	134	1460	78	1027	79	6279	126	334	85	234	102	766	85	220	150	6379	70	188	111	2307	214	229	134	3015	242	377	112	327	80	252	39	3422	105	91	87	939	490
22	23	0.956522	CLCN2	189	2285	157	161	132	371	129	86	134	105	78	80	79	132	126	95	85	87	102	1214	85	164	156	400	70	245	111	233	214	305	134	239	173	102	115	222	74	240	54	111	39	175	105	4991	87	134
1	3	0.333333	CLDN1	463	8947	165	2618	85	1729	2733
1	8	0.125	CLEC10A	200	1166	140	632	117	1009	96	87	72	661	87	99	155	264	107	137	686
4	12	0.333333	CLEC18A	133	221	230	544	92	2207	240	4368	98	420	122	157	108	526	93	379	107	634	130	272	97	891	92	506	413
1	5	0.2	CLIC1	306	1998	110	192	126	163	107	1167	182	1213	423
1	12	0.0833333	CLK1	95	2701	161	235	229	1022	91	378	67	1590	117	88	167	732	95	79	130	1595	83	308	80	622	91	453	441
1	6	0.166667	CLMP	336	96960	158	13081	202	664	168	472	123	8241	142	927	3903
1	22	0.0454545	CLOCK	128	36716	154	20446	92	6545	90	3039	60	676	149	2760	92	5156	90	6911	121	4423	114	137	119	2591	83	214	107	2072	148	547	76	2821	142	594	101	527	90	3993	153	736	210	1052	203	3894	256	2687	7692
1	2	0.5	CLRN1	272	30694	180	1338	1635
4	4	1	CLTA	353	6277	38	1390	118	4971	112	7423	457
6	11	0.545455	CLUAP1	86	3630	112	1499	85	1873	180	3914	96	3029	84	4311	134	3121	142	3112	73	4083	108	2110	56	3280	2927
2	3	0.666667	CMKLR1	285	8819	213	36330	76	629	4914
2	3	0.666667	CMTM1	507	299	159	7009	99	1628	305
2	3	0.666667	CMTM2	430	133	159	6812	102	820	357
1	12	0.0833333	CMYA5	221	38858	10489	4423	96	1299	234	1635	23	5562	119	5958	150	2908	147	1104	148	25761	134	1865	100	2367	174	5759	853
1	4	0.25	CNBP	121	12004	138	95	93	168	199	508	2744
2	10	0.2	CNGA1	199	5589	100	29293	108	28689	121	1113	117	1457	63	6420	42	82	108	1032	108	1171	107	2933	1853
1	10	0.1	CNNM1	1605	26551	144	3179	141	1251	170	2020	100	438	48	12052	164	10601	184	148	150	2004	102	1029	2894
1	48	0.0208333	CNOT1	99	30216	276	10329	108	920	99	366	69	89	55	452	204	1038	169	2155	127	152	111	1277	171	584	128	1693	241	2116	120	1333	123	246	152	14246	151	1537	202	1479	147	938	125	246	287	1390	79	1962	231	316
1	1	1	CNR1	545	20465	5474
22	22	1	CNTN1	140	1579	33	8533	133	3484	173	2128	96	5143	207	3458	100	136	182	2902	125	664	118	1647	151	4111	128	270	176	14943	121	21674	159	12052	150	20958	71	2383	235	3420	104	4709	187	2520	113	1093	157	40739	2448
18	23	0.782609	CNTNAP1	366	924	102	113	194	761	148	78	204	536	185	761	144	673	262	480	150	264	172	473	107	460	120	531	204	194	157	90	128	294	186	507	222	576	240	1984	354	150	128	1121	94	186	246	103	48	667
1	23	0.0434783	CNTNAP2	173	657297	111	65329	194	204002	148	64092	204	12628	185	7529	144	3408	265	167631	150	95318	172	90154	107	76096	120	76848	201	264258	157	74140	128	140128	171	29202	219	24532	237	44809	237	12121	134	37253	94	116522	240	25502	81	5945
1	13	0.0769231	COG1	330	3122	245	148	182	144	171	2468	157	544	211	332	792	1099	147	485	162	1759	128	473	109	445	110	363	76	1057	194
2	2	1	COL10A1	80	545	169	3377	3053
3	12	0.25	COL26A1	316	56786	123	27584	104	85294	62	6749	157	3948	99	1241	153	1665	84	1931	53	1884	36	2182	51	2410	85	1498	1655
5	37	0.135135	COL9A1	174	836	74	1614	78	133	133	5479	397	10346	84	818	21	1433	75	350	36	129	63	6039	54	636	36	1958	24	356	54	1287	54	648	33	772	57	2033	54	3419	54	2533	54	3835	54	1377	54	133	54	133
1	5	0.2	COLEC10	183	22250	72	1397	72	11127	54	1398	96	1904	2656
3	11	0.272727	COLGALT1	325	3337	111	926	118	6940	135	968	205	3769	120	4592	77	89	107	489	133	1392	128	1089	207	271	1981
2	2	1	COMMD1	212	94842	282	134848	417
8	32	0.25	COPA	120	2836	114	198	74	4586	81	1562	77	1045	110	6795	110	2012	100	9305	136	822	83	1066	151	1609	67	1015	76	1855	83	669	140	580	86	116	139	6168	163	110	147	1099	190	117	96	1193	89	201	124	878
1	12	0.0833333	COPS2	75	10446	114	660	78	4573	126	2090	90	120	78	2635	175	231	179	118	53	2942	98	1159	83	716	59	607	5368
1	10	0.1	CORO1A	124	1483	199	1190	123	95	130	93	185	158	120	223	105	112	146	104	58	111	216	283	217
2	4	0.5	COX4I1	58	1452	74	3658	168	628	132	873	331
9	9	1	CPA1	92	512	82	450	234	244	102	1181	102	191	111	741	91	519	200	493	85	1900	285
18	41	0.439024	CPAMD8	260	4369	152	1676	23	8573	166	75	53	2143	18	743	55	4118	114	1922	85	1743	109	3075	228	3524	171	3644	129	8956	190	2956	173	1216	150	743	162	4063	143	12975	63	5652	232	4741	154	1394	131	7102	52	9154
44	50	0.88	CPLANE1	175	1772	136	111	120	871	233	1255	107	3143	157	752	104	7807	183	3049	250	175	150	169	770	1563	209	198	81	2764	165	7591	174	7133	229	742	140	3506	218	2724	165	2705	139	8015	110	160	159	1019	109	1206
1	15	0.0666667	CPNE1	141	31836	129	98	180	131	75	76	72	137	81	167	90	109	87	137	87	94	60	79	134	105	55	250	52	3025	134	476	237	185	338
3	3	1	CRABP1	146	544	179	2277	114	4314	299
1	3	0.333333	CRABP2	207	4324	179	215	117	465	471
5	11	0.454545	CRB1	231	59939	582	15277	196	2863	140	9351	183	63986	957	5497	548	1447	166	5091	907	2934	129	3490	127	35371	792
4	8	0.5	CREB3	236	94	148	71	68	113	90	1623	107	90	69	673	85	94	85	80	608
1	12	0.0833333	CRHR1	258	22432	88	9365	120	4772	86	7774	107	772	121	202	154	309	61	2197	73	241	86	176	136	157	42	575	1205
2	16	0.125	CRIM1	846	39990	174	44470	243	1114	121	21798	122	12233	183	2425	198	19524	129	10635	157	2133	122	1161	210	3561	216	4549	222	15038	195	6829	123	2485	188	1353	2611
1	7	0.142857	CRISP3	58	6932	74	817	117	799	88	1655	146	410	98	1943	89	2305	1482
2	2	1	CRYAA	281	1228	123	1431	735
1	5	0.2	CRYBA1	36	2247	65	975	119	1763	142	1434	143	419	293
1	21	0.047619	CRYBG1	365	90612	139	59597	1610	6091	2323	3679	48	87	119	1918	166	2705	140	9087	127	2056	36	1818	158	973	127	90	146	6918	127	205	33	1238	113	2200	130	2588	140	2177	124	415	159	2263	163	4545	3546
2	3	0.666667	CSAG1	54	1163	60	4220	151	210	380
1	24	0.0416667	CSE1L	112	12029	96	4653	143	2847	102	71	146	679	91	1434	108	1382	93	1988	168	114	130	2087	66	467	203	1459	85	1496	62	5403	137	1120	104	2622	98	1140	151	140	209	995	98	97	86	1023	82	2012	147	445
1	12	0.0833333	CSK	664	15512	80	302	114	97	113	333	220	920	94	175	66	76	100	89	91	419	74	99	196	106	87	247	868
1	2	0.5	CST1	297	1509	114	1116	338
1	2	0.5	CSTA	111	12188	102	379	531
5	5	1	CSTF1	69	2807	201	1485	278	159	198	1125	391	4110	2895
1	4	0.25	CT45A1	238	5244	175	1918	249	381	94	1224	251
2	2	1	CT47A1	1001	887	156	1138	131
1	22	0.0454545	CTC1	53	4855	164	4355	238	149	212	511	145	1032	285	98	129	545	233	126	178	93	201	1422	127	430	115	133	325	87	90	256	194	624	89	94	175	325	78	444	145	95	65	249	166	97	127	183	3505
12	12	1	CTDP1	459	14963	84	668	94	1789	129	6778	151	5428	91	2535	167	1352	1038	2006	142	133	207	10890	163	7285	167	17130	852
7	17	0.411765	CTNNA1	86	28412	107	1147	196	26665	167	1978	120	12227	270	2715	204	58493	81	1197	153	16706	93	133	157	6611	201	545	152	3838	111	1116	182	175	106	1642	135	1089	1233
1	14	0.0714286	CTNNB1	166	2435	61	444	228	200	254	126	239	87	202	1346	145	5988	104	84	339	271	159	1426	120	505	151	88	122	1306	61	1057	131
11	14	0.785714	CTSA	45	189	194	153	112	245	51	74	87	240	156	339	92	676	85	577	92	81	79	92	140	1831	76	676	90	198	105	257	454
1	21	0.047619	CUL1	127	30932	301	23713	175	2832	168	2153	51	193	91	694	164	6064	163	895	131	16033	108	80	107	2473	49	389	132	1436	118	1075	77	483	132	2284	93	4993	48	77	83	552	106	597	114	1113	609
2	23	0.0869565	CUX1	44	98445	111	111872	48	42193	79	26946	138	6834	124	7238	77	3432	67	43286	49	11837	105	7918	189	11155	59	3970	49	1616	97	1030	672	1496	66	1203	102	1187	845	2186	166	557	57	22196	303	6382	189	5079	265	8827
11	13	0.846154	CWC27	259	5502	97	7133	113	1802	144	1501	99	944	104	2323	70	11227	80	974	31	2896	158	81056	104	86156	110	5322	104	40920	592
1	1	1	CX3CR1	83	13435	3023
1	1	1	CXCR1	55	1663	2404
2	2	1	CXCR2	326	2960	52	5411	2475
1	14	0.0714286	CXXC1	718	728	119	100	101	281	236	93	180	397	27	77	246	162	108	169	185	276	208	78	111	140	50	153	97	258	153	114	397
1	5	0.2	CYB561	62	8684	215	1193	99	262	104	444	158	491	2291
1	6	0.166667	CYC1	153	604	197	94	127	86	158	89	161	289	101	97	294
1	30	0.0333333	CYFIP1	82	32995	123	76	90	2063	78	202	102	1203	182	3665	97	90	129	1983	105	3210	92	1461	118	4194	123	1798	126	7123	167	756	148	1157	154	1594	157	2450	97	1365	77	108	109	1206	120	5288	200	10728	88	9878
5	18	0.277778	CYLD	39	637	80	6734	627	1401	303	2412	106	20741	9	1004	99	1547	117	1723	380	1201	166	913	142	1862	123	2403	92	839	67	3705	133	906	109	840	119	547	217	1895	5612
1	8	0.125	CYP11A1	330	19261	156	2656	200	1051	204	651	161	3223	167	271	79	468	198	467	342
1	7	0.142857	CYP17A1	349	1672	139	239	230	662	87	827	216	312	170	899	104	522	455
1	9	0.111111	CYP19A1	102	95544	183	5758	151	8925	155	5253	177	3693	115	2723	115	470	163	2508	242	1263	3000
1	6	0.166667	CYP1A1	88	2314	854	555	127	87	90	91	124	145	87	192	1233
6	6	1	CYP1A2	53	832	840	619	121	455	90	269	124	936	87	1520	1817
4	12	0.333333	CYP20A1	117	6711	50	859	167	5045	143	14404	168	5988	79	5824	116	1370	55	5498	121	4032	112	2385	65	4147	90	194	9269
2	9	0.222222	CYP21A2	210	97	90	282	155	107	102	88	102	101	87	169	201	200	179	83	104	97	776
4	11	0.363636	CYP24A1	665	222	191	1238	94	1888	97	3758	92	1178	112	1589	146	3593	167	792	79	500	198	98	121	2407	1316
5	6	0.833333	CYP26A1	231	184	225	246	291	79	159	518	135	583	153	266	923
1	8	0.125	CYP27A1	291	27139	191	2454	200	130	198	174	173	924	167	192	79	86	213	153	383
4	8	0.5	CYP2A6	201	266	163	1054	150	234	161	1167	177	777	142	474	188	521	142	653	437
10	11	0.909091	CYP39A1	413	10107	136	2494	175	1515	150	1346	94	5318	108	5454	91	29297	134	7857	96	868	89	33222	88	3329	858
10	12	0.833333	CYP3A5	171	3617	94	1529	53	1853	100	5514	114	262	89	1286	149	1070	128	1085	67	2156	161	7719	227	2320	160	1672	207
7	14	0.5	CYP46A1	239	6544	81	618	82	7604	74	475	87	6545	139	782	111	8131	151	176	63	1854	73	3112	85	632	111	3324	89	710	67	300	745
1	11	0.0909091	CYP4A11	238	3101	142	649	45	510	128	1016	125	368	155	440	107	86	191	96	134	898	65	145	77	2450	1123
7	9	0.777778	CYP51A1	305	2300	99	2717	177	1248	127	1077	175	2399	120	418	196	4504	96	1307	169	3200	1691
4	5	0.8	CYP7A1	145	1549	241	1038	587	1967	131	1977	176	578	1597
1	2	0.5	CYSLTR1	307	43764	87	9680	2306
1	13	0.0769231	CYTH1	93	72469	83	1388	65	5592	67	297	119	370	81	1227	113	1362	149	439	112	2259	3	3513	77	11374	72	626	155	4020	2122
3	3	1	DACT1	369	2188	133	723	156	3510	1913
1	2	0.5	DAD1	278	13713	175	9921	231
1	12	0.0833333	DAP3	84	20598	52	7181	123	4388	102	3763	109	436	93	1588	131	1303	81	85	159	1989	60	528	90	4912	118	1093	854
2	25	0.08	DAPK1	241	862	170	105814	222	32767	139	1272	130	166	49	90	27	482	153	351	46	1121	90	1317	93	2426	120	446	99	745	99	1377	99	1041	198	1408	198	6304	99	10469	78	12729	223	4924	189	10267	198	1451	139	1322
23	27	0.851852	DAZ1	297	6599	147	274	92	560	52	436	64	89	140	8994	147	274	92	560	52	436	64	89	140	8986	147	274	92	560	52	436	64	89	140	1400	72	2373	72	2319	72	2324	72	2311	72	2324	72	2305	72	9714
6	11	0.545455	DBF4	286	1274	173	6753	180	1685	51	434	70	584	77	8414	37	783	46	2881	129	414	115	3413	125	2771	2366
3	3	1	DBP	524	865	411	1924	212	2391	1023
1	19	0.0526316	DCDC1	228	39890	124	20492	182	6362	100	267	136	1567	160	3747	159	1158	201	409	94	2210	171	222	186	1375	204	1277	193	2992	153	703	102	5156	137	125	180	11509	151	2446	168	13211	1729
2	6	0.333333	DCK	278	4140	116	24184	194	998	148	2109	116	733	91	2596	1563
7	8	0.875	DCLRE1A	1360	2078	1665	1644	134	1398	119	1440	141	1615	146	782	155	4202	142	1749	588
1	10	0.1	DCP2	189	8848	152	6134	128	423	99	8313	153	120	113	97	108	2267	136	3860	105	2713	52	2513	8875
5	31	0.16129	DCTN1	307	1759	246	273	79	181	35	669	21	2401	18	1374	21	1199	192	360	198	153	205	76	79	120	160	116	105	473	192	85	117	217	153	596	161	106	169	275	69	244	63	112	150	162	162	83	132	225
13	25	0.52	DDX1	82	3195	52	293	64	1180	30	611	97	2197	48	2831	84	560	84	538	77	546	73	1440	77	123	115	910	139	5910	61	3959	99	838	90	1937	189	668	52	2319	147	3471	92	1299	73	120	73	86	43	762
4	7	0.571429	DDX59	141	3015	815	1850	168	4802	90	8350	252	1198	153	506	129	3921	481
2	5	0.4	DEDD	117	1703	33	6288	389	191	108	617	147	551	1550
1	2	0.5	DEFA1	80	1366	187	580	231
1	1	1	DEFB1	140	6970	235
1	2	0.5	DEGS1	179	6158	743	2012	1110
7	10	0.7	DEK	146	388	154	5437	102	241	110	1497	95	509	121	5891	189	12134	136	780	149	10209	69	443	1871
38	42	0.904762	DEPDC5	146	697	118	3566	88	2022	47	4272	86	1524	84	2145	50	9235	70	5738	79	828	62	7157	70	642	73	4782	104	878	75	4047	135	1323	62	618	74	1206	70	3419	37	873	121	4350	221	3809	204	2276	136	1055
6	8	0.75	DES	664	1054	61	95	96	148	162	171	126	386	221	2216	44	1842	83	203	786
1	5	0.2	DESI1	292	1289	22	508	70	3108	110	662	123	2068	3163
1	7	0.142857	DGAT2	335	15505	129	5441	108	365	71	5596	205	625	175	894	203	1924	1181
17	23	0.73913	DGKA	183	5078	145	449	74	317	136	434	75	458	50	354	75	196	120	109	115	552	89	143	120	190	99	174	84	271	74	184	75	413	86	90	90	9359	161	251	65	241	91	302	199	107	121	189	61	274
1	6	0.166667	DGUOK	173	11857	113	7696	188	3678	148	6392	116	905	100	464	237
6	8	0.75	DHDDS	56	514	118	5159	117	4446	143	3442	117	1126	102	10130	115	2131	108	8750	2412
3	13	0.230769	DHX15	232	7644	436	5395	194	14243	160	1307	219	5702	168	5828	87	917	150	924	109	540	192	2934	123	3996	191	3093	170	1559	567
7	16	0.4375	DHX34	38	3401	982	1303	312	2515	255	1847	103	2405	218	4287	175	5574	194	675	102	1765	243	215	174	345	118	539	107	2503	276	830	177	193	139	655	725
1	26	0.0384615	DICER1	300	23726	189	637	163	875	131	1316	135	425	161	2723	169	1911	473	6441	133	926	243	631	155	2442	133	844	76	715	140	2813	180	230	214	118	154	1384	183	257	106	431	176	944	781	3410	156	3066	889	1668
1	4	0.25	DIPK1A	87	84945	135	25340	108	3488	177	2987	2029
1	1	1	DIRAS1	69	3428	3309
14	20	0.7	DIS3	296	601	158	2465	194	693	74	1327	168	549	165	1151	114	124	138	844	147	417	117	262	102	649	65	92	85	1991	128	2726	87	2364	157	1313	215	108	169	124	159	711	123	650	7710
1	19	0.0526316	DIXDC1	217	26989	130	3834	126	5384	232	621	108	5753	113	1489	149	2744	90	1549	54	2080	51	3359	105	431	54	491	93	80	72	1278	90	294	162	515	67	20544	106	980	109	1070	3698
10	14	0.714286	DKC1	118	1917	68	477	87	376	92	217	185	596	65	194	127	919	131	734	144	1448	121	2251	119	1352	104	489	79	913	138	474	891
6	11	0.545455	DNAAF1	257	3442	136	1108	92	4234	222	784	167	3925	122	5986	167	3909	498	1903	116	2293	54	1210	367	1429	190
5	78	0.0641026	DNAH10	250	5055	84	3911	98	1135	109	1206	116	6815	220	1807	158	682	231	1568	191	1867	199	1924	195	3820	171	2543	177	2413	126	844	173	892	152	2228	165	1007	208	3756	157	4210	477	113	159	5037	117	81	103	1329
65	81	0.802469	DNAH11	558	1409	144	13652	197	604	190	1278	100	3015	212	5671	231	1506	168	9931	117	6042	138	310	125	571	196	1514	105	162	393	8209	333	556	255	79	170	216	223	4807	117	104	87	8380	159	936	84	1326	159	1322
25	80	0.3125	DNAH17	102	2212	370	1818	194	918	193	211	100	245	86	575	126	719	153	122	87	1999	168	268	117	4633	266	779	196	2485	147	5302	109	1058	104	7537	141	3976	144	2255	183	4562	255	1969	170	648	223	2475	117	142
67	68	0.985294	DNAH9	446	9213	197	2070	159	1095	131	5630	212	1925	234	9635	168	3002	117	3930	151	3485	115	4246	69	2372	127	3870	256	1436	242	11830	136	4095	197	109	425	9962	223	743	167	8676	871	3431	131	322	127	5283	153	1238
5	8	0.625	DNAJA1	111	1091	142	196	178	2894	105	450	228	3548	115	2243	116	325	101	1569	1223
1	5	0.2	DNAJC19	137	1370	52	81	74	1000	80	946	71	1215	1002
2	4	0.5	DNAJC24	53	803	144	43951	139	11337	69	3915	2565
4	16	0.25	DNMBP	110	37703	155	2742	123	11909	1992	46067	194	858	100	7928	148	1158	18	457	200	1688	131	1216	105	5992	129	2192	333	433	180	1477	199	3649	551	2474	1760
1	39	0.025641	DNMT1	316	12742	37	1155	108	208	220	2982	76	1673	79	1634	35	696	85	4725	35	1644	88	3237	35	577	82	2248	35	320	46	95	81	74	110	3148	119	445	93	796	152	131	188	106	187	2445	98	204	148	1429
1	10	0.1	DNTT	267	13651	175	735	129	1227	171	1868	72	1537	124	3078	133	1124	106	3520	246	3294	84	2163	427
5	10	0.5	DOC2A	125	667	275	403	80	201	75	96	110	1696	127	82	60	82	164	107	82	86	97	81	818
27	51	0.529412	DOCK1	136	65138	84	7162	41	3929	56	5547	97	2837	149	6144	136	1208	158	1104	82	736	136	8424	73	3427	143	6335	126	4364	125	136	99	1568	73	5225	104	383	184	5398	98	4808	90	349	101	9516	135	8852	109	44454
1	7	0.142857	DOLPP1	97	3460	101	254	85	99	100	211	99	522	129	441	90	2172	1468
2	2	1	DPH3	175	539	75	3325	3769
2	8	0.25	DPM1	170	3077	100	6523	34	2705	77	84	26	3610	96	1097	69	4602	115	911	367
2	25	0.08	DPP4	240	489	88	25897	99	396	92	1302	81	6347	53	110	73	526	121	2977	161	1510	113	8601	136	2004	45	2066	108	284	68	952	54	372	122	1573	48	241	99	2302	70	2408	195	2497	55	579	100	2752	65	10372
1	16	0.0625	DRC1	225	12199	88	6856	113	287	184	5173	138	102	87	1011	123	8371	140	3704	135	359	233	3742	113	1192	90	506	90	2638	230	1097	144	340	103	1227	251
1	1	1	DRD1	484	116	3547
5	15	0.333333	DSC1	325	3002	85	1871	203	1208	120	1113	156	6131	145	2720	167	1819	135	1472	186	1697	260	151	143	4963	213	441	240	1201	122	725	249	882	1476
5	10	0.5	DSN1	102	2188	49	231	321	2830	74	1127	73	4220	88	3843	60	396	75	2257	148	831	88	1865	1103
1	4	0.25	DSPP	92	2260	79	1145	84	133	987	476	3089
3	3	1	DUSP1	610	279	146	366	220	442	1037
1	2	0.5	DUSP14	68	20718	88	1416	1318
1	3	0.333333	DUSP29	74	15020	234	14297	221	5719	606
1	77	0.012987	DYNC1H1	375	10764	88	3519	174	226	256	389	187	2468	272	91	228	2077	1077	689	180	1070	150	2674	147	2510	141	348	177	136	111	84	120	1734	240	2714	156	141	114	554	111	80	210	180	147	855	167	88	174	1552
83	88	0.943182	DYNC2H1	344	3767	171	395	136	938	119	1274	145	916	233	2583	135	107	114	122	112	335	125	1328	176	2099	196	3614	96	4549	153	613	99	1075	140	85	229	7319	128	4376	116	602	128	3518	150	1017	206	942	156	88
41	55	0.745455	DYSF	235	13949	56	940	92	21243	106	8487	115	1318	93	383	206	1701	129	428	63	746	51	3138	31	580	116	5315	127	1951	104	6619	69	178	44	3845	83	11801	116	450	114	1290	178	618	125	2033	107	5680	193	2113
1	6	0.166667	E2F1	382	5587	91	351	220	1401	153	660	115	95	226	125	1503
6	15	0.4	EBF1	572	2214	157	567	64	667	56	10880	74	11201	69	233285	82	16711	142	26700	131	18805	127	46255	89	16886	66	969	178	636	180	3980	195	8836	3223
6	15	0.4	EBF2	685	2477	157	1092	64	267	56	514	74	6874	69	124529	82	18604	118	1779	131	960	127	23957	89	1334	66	82	178	2544	186	7557	168	5953	2916
1	11	0.0909091	EDEM1	608	6894	73	4310	104	2057	172	1041	184	1917	175	1911	121	819	171	1911	74	871	97	2102	204	2306	4130
1	4	0.25	EDN1	333	1647	169	1431	156	164	144	1557	1233
2	7	0.285714	EDNRA	280	4235	490	33749	128	12527	199	3172	153	3787	134	426	109	1992	2477
9	11	0.818182	EED	591	4952	153	1699	93	2981	66	1099	126	1002	82	6575	92	1819	134	2239	106	8418	159	779	74	407	412
11	14	0.785714	EEF2	86	1027	215	844	182	91	212	382	179	193	106	494	114	359	139	131	196	447	259	371	108	1156	354	208	183	80	133	467	692
5	11	0.454545	EFEMP1	72	771	41	451	88	4092	49	167	387	35930	123	3746	120	1003	120	1557	120	3822	124	84	196	3485	1268
1	4	0.25	EFNA1	194	3269	296	1868	66	161	51	174	945
10	22	0.454545	EHBP1	340	844	399	40099	58	16813	96	6977	54	54694	182	475	140	2801	123	5439	241	9374	187	68185	179	905	49	4409	903	6354	144	23527	148	1138	125	2689	139	202	107	2665	124	40768	100	1108	74	6249	115	229	1078
1	21	0.047619	EIF3A	190	6690	191	169	137	387	164	1804	200	1231	209	3875	172	4070	105	379	99	1027	117	204	186	908	348	915	105	82	114	5418	123	524	154	535	185	5658	89	1281	779	3554	202	928	191	850	2599
1	11	0.0909091	EIF4A3	336	2548	73	2323	67	400	63	1178	133	257	81	507	142	740	139	640	116	1050	108	96	128	497	1138
1	8	0.125	ELF1	89	36945	300	22966	181	7399	108	1355	168	5880	84	697	193	1581	450	6892	2105
1	11	0.0909091	ELL	150	49038	48	6916	122	221	164	3559	275	3248	125	6556	97	576	499	3662	67	267	172	1040	45	355	2206
16	21	0.761905	ELMO1	190	105911	151	26652	41	997	73	42967	51	12481	170	14789	36	11161	100	8064	152	2185	79	5919	51	3187	123	1817	132	78151	105	36402	109	83183	137	118281	164	7181	113	9442	108	7534	83	8656	78	5907	2846
1	21	0.047619	ELMO2	68	7776	75	4164	128	315	41	447	73	385	51	3872	182	1601	100	1062	152	2629	79	3112	51	4462	123	297	135	595	105	95	109	796	137	1429	164	114	113	119	108	826	83	1474	78	1330	1511
1	11	0.0909091	ELMOD1	263	26695	102	12210	146	137	29	851	98	3958	130	11702	134	2733	69	481	24	3263	51	1710	134	8958	1755
1	10	0.1	ELOA	424	5442	57	764	107	896	1186	376	112	1581	156	107	98	1382	181	250	112	567	173	2386	2548
11	21	0.52381	ELP2	173	3166	79	2990	71	1892	157	368	78	2264	65	1079	67	478	141	1972	96	913	101	201	132	8468	150	1466	189	2180	70	830	96	127	58	916	73	3470	193	2433	122	2840	134	850	114	3324	6073
1	22	0.0454545	EMC1	110	6384	125	890	66	242	94	1140	129	1202	127	569	150	311	168	515	72	373	63	655	123	778	97	1889	123	1994	200	162	150	1201	162	297	120	3393	138	3743	174	561	211	1775	85	1065	130	86	3823
1	11	0.0909091	EMCN	172	37811	123	4807	72	9498	117	17851	39	24128	93	231	60	1643	96	4140	25	1157	62	5542	74	11908	3033
1	21	0.047619	EML1	131	57309	183	14478	133	12838	135	12579	29	3401	130	2386	150	938	70	2626	111	6598	96	1611	135	762	100	1080	155	2602	126	261	132	3084	68	2939	89	15151	98	120	88	1482	96	1284	131	659	2074
8	19	0.421053	EMSY	109	4849	100	1356	75	1360	42	3392	176	1574	153	3735	260	8483	277	23374	255	16916	150	2606	171	6842	137	3170	174	1632	199	7428	165	1735	156	4265	152	1891	564	974	501	3654	560
1	13	0.0769231	ENAH	360	85271	166	12165	178	24267	85	10988	368	1891	111	2295	305	1579	146	156	58	797	49	3793	67	6880	79	2587	58	534	728
2	2	1	ENC1	422	3808	1815	4691	2584
1	9	0.111111	ENDOU	132	4483	123	2558	66	473	138	459	169	390	200	2911	114	652	107	740	143	713	1186
8	11	0.727273	ENO2	80	1161	97	499	96	158	59	308	70	473	134	225	223	1403	198	1817	202	273	109	179	59	328	967
1	5	0.2	ENOPH1	324	17006	102	3021	203	3476	133	2060	124	2942	1197
1	24	0.0416667	ENPP1	256	39500	73	2141	117	1035	126	907	61	2690	98	3644	80	1639	120	1088	110	2801	66	294	73	3079	109	1231	132	2580	32	821	128	1217	70	1438	88	1128	170	1380	52	1286	155	2310	130	1219	81	1156	133	1498
1	9	0.111111	ENTPD1	93	66981	128	16326	118	2535	151	1981	160	721	240	1849	261	12762	114	4141	138	1315	11090
1	20	0.05	EPB41	200	72662	475	5424	213	3672	105	14545	43	3784	76	2456	219	11957	88	2605	153	2580	98	3330	173	13677	209	5276	57	165	42	1569	63	4497	177	32648	129	11400	102	2930	81	3250	105	1015	3223
2	17	0.117647	EPHA1	133	1045	68	6005	282	1270	403	237	156	312	345	152	128	250	151	262	97	198	59	793	126	880	186	136	62	106	207	464	150	329	194	1895	156	84	407
12	18	0.666667	EPHX2	167	9616	85	2593	160	1192	191	1725	123	4841	75	3807	96	506	79	1639	35	2810	27	1513	86	2853	112	11310	72	1803	34	1861	103	816	70	2206	81	356	59	199	1121
2	3	0.666667	EPPIN	135	1496	132	2771	168	545	1529
1	26	0.0384615	ERBB2	248	6678	152	1179	214	783	135	360	69	204	116	138	142	1446	120	274	127	2837	74	86	91	203	200	361	133	81	91	714	161	2306	48	3484	139	80	123	251	99	715	186	137	156	122	76	304	147	708
9	9	1	ERCC1	137	399	112	1876	216	750	104	1126	100	2200	77	1860	100	826	72	217	69	3951	2392
12	22	0.545455	ERCC2	38	303	100	985	78	77	63	186	114	3471	117	87	117	290	124	92	97	115	134	74	169	2100	119	3824	70	86	70	102	102	1541	64	813	122	1395	93	86	73	266	71	96	144	153	144	487	1885
5	20	0.25	ERCC6	160	5983	436	1702	121	2194	109	3639	745	18020	129	5187	159	7285	136	9600	171	482	177	4216	117	2043	96	1972	216	439	111	448	120	438	95	1255	146	85	708	8625	205	900	79	1138	4765
1	13	0.0769231	ERLEC1	329	6972	105	1483	81	1501	78	139	64	1251	35	2315	224	92	130	6456	162	753	60	3675	125	1469	78	239	76	2962	899
1	11	0.0909091	ERP44	217	38611	73	2240	40	5287	116	30190	185	1310	116	2302	58	1817	117	8632	112	930	142	21436	103	2253	3529
24	30	0.8	ESYT1	443	1872	42	167	135	114	74	130	73	160	90	182	56	404	124	88	177	121	83	615	49	122	87	106	93	236	72	160	87	2315	150	324	156	125	177	156	83	111	49	108	90	131	96	268	72	87
2	10	0.2	ETF1	140	160	104	23965	176	991	140	3854	139	613	191	1159	130	274	156	415	65	1748	148	281	2293
8	18	0.444444	EXOC1	306	4360	134	1963	131	3685	160	3949	188	2154	228	195	133	615	110	5958	150	5756	106	4959	45	1290	164	928	108	1212	77	840	229	2936	184	2784	200	2459	195	1804	744
1	27	0.037037	EXOC2	121	55157	161	4583	177	2979	127	10291	114	1594	125	7532	81	10872	146	138	82	736	103	5433	119	15586	126	4112	125	7590	66	161	158	390	122	1187	62	6219	81	470	60	665	62	1306	67	4562	117	16564	142	32768
4	7	0.571429	EXOSC1	52	107	116	2420	75	1977	89	2467	34	919	51	424	85	639	643
1	10	0.1	EXT1	1742	272883	94	1556	108	5094	120	7632	133	2670	119	1145	96	5473	90	5494	161	2323	172	4824	5408
12	17	0.705882	EYA1	423	5135	50	1552	128	20607	78	11828	70	319	146	4044	138	17831	83	404	187	27149	140	1934	84	25047	90	27579	59	112	161	963	115	105	122	4130	101	11735	1988
12	13	0.923077	F2	102	387	161	660	25	242	51	2339	106	96	137	2340	315	324	129	84	127	1158	168	500	174	542	182	9486	71	146	242
1	1	1	F2R	270	15918	3457
1	10	0.1	FAM20A	1105	44519	185	731	51	2825	79	8151	93	819	116	528	181	1026	110	882	82	488	60	1595	2626
4	4	1	FAM83A	1183	1796	1311	8466	168	2053	125	13008	2606
14	42	0.333333	FANCA	111	550	110	1263	94	3448	143	126	96	2339	74	2901	113	1938	83	3620	34	372	67	3147	113	3358	77	402	142	390	134	6438	111	1751	96	88	60	2901	89	865	61	92	50	2985	74	2357	114	1456	137	1043
1	8	0.125	FAS	109	12122	166	4505	138	1051	109	1541	62	152	63	1183	83	1261	25	751	2941
1	9	0.111111	FASTK	125	762	423	478	180	140	140	469	214	98	160	219	92	73	136	73	115	80	209
1	20	0.05	FBH1	104	12673	156	2861	596	2292	131	103	136	1643	191	2618	93	338	92	1133	169	662	223	963	88	82	87	665	137	2779	100	90	122	2051	76	614	198	858	126	1942	107	8914	132	522	484
6	65	0.0923077	FBN1	135	624	345	31513	83	2183	99	10493	96	3760	96	58474	198	3405	126	7824	126	5312	159	4296	180	655	141	1718	120	3379	126	1339	123	3434	123	1085	153	4748	54	1593	126	1040	126	511	120	208	138	868	51	1617
1	6	0.166667	FBP1	378	18649	163	2468	93	7706	141	2968	138	1238	120	1884	440
2	2	1	FBXL12	352	110	73	6827	1448
6	19	0.315789	FBXL13	323	18498	104	26225	68	602	149	1041	110	2218	168	56945	96	4356	133	31599	53	5506	101	13058	130	28773	99	528	118	100	163	4854	120	737	127	22606	84	21802	135	10636	164	8508	299
2	11	0.181818	FDXR	129	732	98	5159	93	215	123	201	114	310	102	787	108	259	85	132	200	80	172	649	171	128	451
6	14	0.428571	FERMT1	257	3201	169	3359	234	3187	147	1965	214	2663	103	9900	108	490	132	1913	50	5849	125	1081	107	2489	222	901	125	4462	142	2089	2502
2	14	0.142857	FERMT2	130	343	166	31055	234	25695	135	11823	226	105	103	2346	108	3224	135	996	50	1253	125	7945	107	124	222	3935	125	626	142	1022	1278
5	18	0.277778	FES	41	492	222	153	174	1375	97	129	184	1935	138	73	120	203	123	129	187	122	84	497	210	362	123	381	54	595	119	274	95	96	124	239	158	124	123	1357	361
5	6	0.833333	FETUB	287	344	111	1330	88	2192	170	1327	102	4868	84	961	879
0	0	0	FFAR1	2311
1	3	0.333333	FGF1	134	71795	203	13153	104	5217	3307
4	28	0.142857	FCHO1	101	2739	45	230	94	436	70	7570	92	1521	75	2219	142	3614	153	214	105	1560	99	89	97	1497	45	110	85	577	25	375	58	469	179	85	25	363	52	1450	92	380	276	2346	113	108	88	172	109	1196
1	9	0.111111	FKBP10	276	3778	146	885	190	103	146	682	190	130	146	593	193	485	143	564	164	405	991
1	2	0.5	FLG	51	9711	159	571	12583
8	12	0.666667	FLOT1	161	323	57	279	76	87	91	280	144	391	120	87	96	185	153	9057	182	191	46	116	138	241	165	1876	437
1	8	0.125	FMO1	130	9458	138	9323	189	7614	163	3220	143	1914	200	992	356	810	73	1985	760
6	8	0.75	FNTA	224	2545	86	4923	115	5339	105	2521	127	4908	149	5753	63	1529	172	278	626
1	3	0.333333	FOS	296	753	252	431	108	115	1448
1	3	0.333333	FOSB	717	1916	321	244	108	1249	2629
1	1	1	FOXA1	349	2189	3160
1	1	1	FPR1	65	4808	1233
1	4	0.25	FSCN1	953	9488	157	82	122	245	168	1241	1384
1	9	0.111111	FSHR	250	85975	72	48058	75	2522	75	26851	72	1511	78	5810	69	111	75	14028	186	4731	1810
1	3	0.333333	FTH1	323	1796	147	256	126	95	607
5	7	0.714286	FUCA1	393	2272	135	2219	138	3230	106	5237	201	5520	191	2475	100	218	779
1	14	0.0714286	FUS	89	2170	25	90	152	1193	145	206	188	542	241	1622	35	1488	33	765	104	438	130	245	102	133	124	343	101	120	148	288	207
1	1	1	FUT1	152	1206	3273
0	0	0	FZD1	6894
2	4	0.5	G6PC	308	2824	110	3482	106	1674	116	1496	3524
11	22	0.5	GABBR1	334	464	85	701	204	752	186	1350	21	1440	161	3461	135	414	171	1099	102	286	66	459	192	7615	243	628	64	1549	78	1544	151	495	133	1382	117	97	108	412	94	694	128	580	129	222	144	777	1479
1	18	0.0555556	GABBR2	519	130344	138	35891	171	45358	102	15415	66	7585	201	18928	237	47839	61	11825	81	5170	151	3081	133	14068	108	8626	123	51509	111	4749	225	2697	183	3887	130	5321	118	3035	2641
3	9	0.333333	GABRA1	303	2373	89	3273	113	11450	68	7328	221	2222	83	6915	144	8196	153	4615	203	1242	2861
3	4	0.75	GAGE1	66	1039	92	465	121	2823	126	2199	363
1	11	0.0909091	GALNT1	123	72697	242	8826	175	13788	167	5633	208	3417	171	1986	118	1721	181	988	140	10576	99	513	135	5980	2211
2	2	1	GALR1	1367	4943	66	12361	9316
10	10	1	GALT	112	302	170	233	76	89	49	126	130	153	57	162	123	305	133	103	84	328	155	804	667
16	21	0.761905	GART	53	2708	186	3850	96	471	175	2122	112	787	69	604	126	1821	88	245	86	183	169	3166	232	2486	95	1172	110	343	199	2755	252	215	153	5530	207	1331	138	3678	131	271	142	1033	116	96	383
1	5	0.2	GATA1	56	4445	239	514	378	101	146	703	126	495	519
2	12	0.166667	GATB	201	1884	151	39233	114	2350	199	744	123	7907	114	2718	85	1289	45	2332	190	12565	134	8738	79	6916	135	1459	799
3	39	0.0769231	GBF1	250	13147	106	1015	67	83934	132	7073	119	468	109	506	61	1081	55	4384	148	319	224	540	166	748	212	626	99	597	195	562	190	591	141	313	89	1598	203	783	124	578	126	267	83	657	237	284	94	378
2	10	0.2	GBP1	49	1906	209	2720	128	770	110	273	203	606	243	857	281	625	213	800	103	237	194	1213	1150
1	13	0.0769231	GCGR	100	4592	237	703	103	940	108	77	122	90	107	75	157	90	160	75	61	236	70	324	89	141	139	70	42	416	535
2	3	0.666667	GCNT1	124	754	118	40738	146	1177	5178
8	13	0.615385	GDAP2	174	9023	243	1445	140	5913	154	447	89	5411	77	7289	160	2067	157	9058	77	1044	77	2949	140	1610	55	3670	144	7392	7132
2	7	0.285714	GDF1	335	2248	160	9148	181	3651	162	885	148	201	110	8310	637	592	846
4	9	0.444444	GEMIN2	253	353	85	3085	90	451	60	3830	114	2448	45	3243	69	3609	111	1592	59	2720	534
1	4	0.25	GET1	161	10211	166	905	68	1329	115	3585	1024
2	6	0.333333	GET3	170	844	148	6718	149	83	151	1437	108	90	198	380	351
7	8	0.875	GFAP	475	937	61	204	96	297	162	1471	126	215	221	577	44	2465	86	675	4230
1	16	0.0625	GGA1	70	5286	85	2647	76	1450	99	1691	124	451	101	702	81	1630	141	84	82	1335	108	720	153	3512	65	471	173	732	197	896	170	239	111	85	964
7	15	0.466667	GGT1	335	4426	70	1941	69	216	282	543	171	3530	131	134	87	5200	193	392	158	2036	150	523	137	3515	188	232	128	101	113	81	114	304	304
1	4	0.25	GH1	73	260	161	209	120	92	165	253	304
1	1	1	GHSR	839	2152	2175
1	2	0.5	GIMAP1	78	2351	49	957	4237
5	6	0.833333	GINS1	223	5894	65	3249	99	902	91	7015	117	16374	75	4146	2641
1	1	1	GJA1	187	10999	2896
4	20	0.2	GK	193	11895	74	2427	107	9256	78	13670	77	3200	138	1504	110	465	67	1048	18	2664	36	388	68	6650	43	455	81	10403	79	802	97	495	85	525	121	110	144	3105	81	3284	87	1179	2731
1	15	0.0666667	GLB1	136	24297	170	3573	151	529	61	2672	95	7193	181	4539	59	1486	122	84	41	5525	113	21794	75	2595	90	3004	114	1607	132	2398	255	16711	728
2	5	0.4	GLIPR1	300	779	246	8326	113	5058	86	3031	27	103	5040
1	8	0.125	GLRA1	358	32055	128	5522	68	26712	224	3401	83	1123	138	3435	215	22322	147	5957	451
1	2	0.5	GLRX	271	5829	120	2117	541
1	9	0.111111	GLT8D1	345	4950	52	84	99	2327	214	1061	118	223	85	193	113	340	167	118	113	154	550
1	6	0.166667	GNA15	563	11995	185	1355	155	1421	129	3987	130	1775	154	4911	957
1	7	0.142857	GNAI1	448	53672	43	96	142	9993	158	4321	129	7136	130	1617	154	4433	8879
1	6	0.166667	GNAQ	712	108754	185	10639	155	17967	129	2927	130	65795	154	7	5417
1	12	0.0833333	GNAS	1139	54725	73	3256	45	4542	58	86	120	1591	98	3681	55	133	74	97	59	104	121	146	131	252	68	281	510
1	9	0.111111	GNB2	184	2253	146	212	39	119	107	552	64	82	163	91	67	279	202	98	217	80	475
1	2	0.5	GNG10	111	5099	132	2322	958
2	4	0.5	GNG7	49	56365	57	91035	40	34423	118	546	3929
1	2	0.5	GNRHR	575	9026	220	3843	3607
10	22	0.454545	GOLGA1	113	815	50	1239	290	7170	91	2025	75	930	98	1446	33	3485	129	1202	170	482	112	9102	126	3428	96	7829	96	973	150	684	96	8070	90	852	103	130	161	746	144	5683	60	555	171	526	87	560	2336
2	17	0.117647	GOLGA6A	125	1690	120	1926	81	855	39	261	51	100	82	96	107	1032	87	108	108	192	88	401	509	276	69	1330	76	432	92	561	103	83	104	89	154	86	1181
1	21	0.047619	GPAT2	100	2397	123	150	114	698	74	412	105	209	129	2315	100	438	134	312	100	97	213	391	123	170	83	326	119	641	71	105	241	89	149	188	78	482	132	82	121	82	66	234	56	392	330
1	19	0.0526316	GPATCH1	86	6867	135	2511	86	2493	161	652	98	1492	59	386	240	1308	148	3592	80	512	205	2817	300	1707	179	583	128	1153	137	349	167	3405	217	968	108	5987	98	1385	146	3396	413
1	1	1	GPBAR1	202	1463	1182
1	8	0.125	GPC1	422	22945	159	3002	392	764	166	1103	131	109	120	101	134	262	176	409	2019
1	1	1	GPER1	209	3085	2404
12	13	0.923077	GPN1	120	689	94	1074	40	767	67	732	38	2175	79	215	95	2975	46	629	147	1011	83	1114	40	1149	91	5316	108	2171	1397
2	2	1	GPR1	216	4383	119	36031	1960
1	17	0.0588235	GPR107	168	21562	114	662	51	836	80	2251	140	3795	38	2817	57	4399	108	1264	134	7075	76	1096	74	403	118	3196	131	2945	44	17375	50	2518	84	1073	122	6263	5140
3	9	0.333333	GPR156	194	40550	476	226	137	50215	130	245	111	6155	126	1263	96	3937	237	7654	159	4927	2907
1	5	0.2	GPRC6A	264	19202	304	2107	837	5573	213	4748	124	2461	1166
2	10	0.2	GPS2	30	211	161	361	110	84	113	131	80	91	83	184	154	98	90	88	80	87	96	189	179
2	19	0.105263	GRAMD1B	473	49649	78	96473	211	6734	21	9749	85	568	104	1103	96	4430	81	2877	116	1780	157	1130	190	1860	144	992	119	282	143	2422	104	590	204	1086	91	3857	108	306	118	3281	171
2	15	0.133333	GRIA1	301	2957	138	152862	240	3162	185	5304	54	18627	162	2332	168	9063	105	11714	111	712	207	6623	371	58366	199	5535	248	24205	115	7620	135	8534	2845
4	15	0.266667	GRID1	482	2217	156	157292	285	67339	206	222579	54	47005	171	12819	162	1413	120	124881	102	1460	198	3178	325	1210	139	75605	196	27168	167	6219	241	10705	3150
1	15	0.0666667	GRIK1	243	245319	168	3910	258	16563	182	18119	54	3518	174	8148	144	43888	108	7604	114	2069	204	1249	224	5822	119	4243	218	15114	226	6321	251	17666	453
4	19	0.210526	GRIN1	591	2268	135	3578	177	3106	101	7559	122	72	175	1341	145	97	84	2351	142	91	128	507	165	83	119	113	113	74	149	106	158	165	162	228	110	90	146	1281	111	2114	1346
3	6	0.5	GRK1	867	1601	128	1684	158	51417	84	8061	125	1540	202	1982	2669
2	7	0.285714	GRM1	1156	129130	250	145013	236	47403	247	5029	169	29195	127	11752	931	34172	3730
2	5	0.4	GRM2	100	1680	586	3039	838	1751	1076	1499	181	221	575
3	11	0.272727	GSDMA	82	2597	219	358	178	4044	166	876	97	508	48	410	27	1196	21	442	155	472	115	909	74	818	953
2	17	0.117647	GSN	58	13250	93	20400	205	743	155	7618	162	1493	150	1445	90	3062	133	1187	89	170	216	2387	134	3152	91	1867	171	625	175	1408	125	222	78	2072	61	985	409
1	6	0.166667	GSTA1	32	4487	117	1543	52	1271	133	1915	142	1137	132	875	610
1	6	0.166667	GSTA2	32	5466	117	1551	52	1182	133	1947	142	1145	132	877	613
5	12	0.416667	GTF2F1	181	80	47	882	73	2264	194	1884	171	3893	185	1460	154	81	62	75	120	163	74	79	139	213	118	87	914
1	14	0.0714286	GTF2H1	174	10319	169	2525	193	2162	166	1289	94	1603	150	117	80	5980	128	116	88	3961	89	359	118	5505	91	482	116	1974	93	5075	1263
8	15	0.533333	GTF2H2	108	4697	89	942	78	379	37	341	87	673	51	375	55	4232	106	6193	91	218	88	648	108	2498	64	3159	104	556	103	3975	40	1710	3127
4	7	0.571429	GUCY1A2	724	31621	62	7329	122	38440	719	128981	486	33410	144	67772	155	20755	13738
19	26	0.730769	GUCY2C	368	8168	113	1725	65	2903	216	1564	122	1602	97	2685	118	2093	136	1666	86	3039	112	8659	82	4363	106	3497	63	921	72	447	105	6091	87	1522	133	2354	138	1131	89	11124	92	2730	159	3559	193	788	175	1732
19	19	1	GUCY2D	120	304	730	83	305	2206	352	345	85	281	103	402	102	1473	81	2557	207	99	157	496	150	627	149	572	164	94	193	276	175	240	99	85	95	183	86	152	112	3573	215
0	0	0	H1-0	2344
0	0	0	H2AB1	587
0	0	0	H2BC1	569
1	1	1	H3-2	412	964	2204
0	0	0	H4-16	577
1	6	0.166667	HACD1	292	13035	118	185	19	77	89	4148	122	4906	179	3758	1415
2	8	0.25	HAUS1	57	752	175	12812	136	1609	135	2406	124	708	66	1457	72	850	48	2283	259
2	2	1	HBA1	132	117	205	149	240
0	0	0	HCAR1	4769
5	7	0.714286	HCRTR1	215	1106	371	140	179	1132	244	390	116	1930	227	1247	122	1671	529
2	13	0.153846	HDAC1	136	10402	113	13931	118	7696	75	2385	139	458	142	139	93	1417	109	81	141	565	109	93	131	283	153	458	49	267	610
3	9	0.333333	HDAC11	44	896	149	2069	101	13171	117	1660	43	2157	77	1081	63	950	97	1113	179	195	1949
1	13	0.0769231	HDAC2	292	10838	113	1139	118	1955	75	467	139	2594	142	4016	93	80	109	2830	141	537	109	951	131	773	156	1585	58	619	8061
2	26	0.0769231	HDAC4	43	48059	241	116013	72	46515	245	13269	151	12489	121	7029	122	11937	132	4786	113	5040	117	83	199	7550	239	11145	258	3340	187	3342	134	5153	121	7719	47	4893	108	2394	56	3316	88	1933	120	909	98	12487	119	1633
10	28	0.357143	HDAC6	76	520	123	85	129	128	89	2221	85	108	41	696	97	144	98	1326	105	120	69	6113	127	108	66	93	60	68	90	332	107	84	68	241	169	88	129	195	169	692	134	581	69	110	193	1693	150	2364
1	25	0.04	HDAC7	137	17492	51	3251	188	132	91	342	112	608	116	241	126	718	92	190	111	138	181	206	197	250	174	1171	220	1364	134	164	121	277	50	1338	108	234	56	174	88	1096	120	235	98	1008	119	699	134	280
9	10	0.9	HDAC8	193	541	53	3172	131	723	142	72620	113	4149	78	1887	109	24201	173	2460	95	110165	106	21656	561
1	5	0.2	HDGF	333	5969	77	150	139	659	186	284	227	196	1347
4	6	0.666667	HDHD2	123	13928	111	1634	209	4167	85	14895	217	2091	64	4191	1376
5	10	0.5	HDX	112	14209	109	12626	147	5675	1104	27886	54	78919	147	17008	208	7369	80	2958	84	7458	123	4163	4137
9	17	0.529412	HELQ	427	1451	715	4269	179	1747	201	748	73	2399	98	2113	99	1296	146	2765	240	4590	142	357	105	1917	223	1803	158	1470	99	4257	174	3356	114	1227	135	9170	215
3	32	0.09375	HELZ	49	1308	56	4294	57	20610	228	2659	37	12455	125	2133	57	5658	52	1376	76	3611	199	460	108	972	298	9392	268	10862	334	854	131	5401	180	534	102	9036	179	1060	119	1152	146	2678	148	7628	184	1732	229	7114
1	77	0.012987	HERC1	122	58177	956	10502	96	5726	195	1426	312	1111	97	580	144	1419	128	3166	145	108	172	1508	135	640	166	12068	126	1578	222	3274	153	128	133	1397	192	2133	222	1936	174	4284	115	88	121	2100	172	2636	313	457
6	13	0.461538	HEXB	327	3768	146	4165	66	2988	47	256	111	8112	102	8185	130	1874	181	896	87	1617	73	433	175	1456	91	124	105	370	171
30	38	0.789474	HFM1	40	3688	98	4606	113	1890	310	8258	260	340	48	4204	71	675	133	889	152	582	78	219	159	2297	201	80	89	22058	44	103	102	399	146	862	95	677	134	3261	48	3918	81	18663	92	1475	107	95	48	3559
18	21	0.857143	HGS	93	1501	85	622	76	615	93	1608	124	1354	53	439	69	704	125	1931	79	72	99	117	96	849	39	70	144	96	60	562	214	357	173	77	141	76	175	3468	134	94	120	230	87	376	614
3	7	0.428571	HIF1AN	193	275	251	3972	149	4168	146	846	107	468	64	558	111	842	11906
2	2	1	HINT1	162	2418	105	2960	585
1	24	0.0416667	HIRA	294	20661	63	2122	111	1208	91	1303	95	7698	96	1044	161	2277	168	2127	114	3546	71	667	106	1974	216	1815	86	5553	198	2076	162	13699	205	385	105	1752	149	2284	162	601	59	364	106	1641	123	476	164	1909
1	3	0.333333	HJV	149	1266	186	400	560	474	1231
3	7	0.428571	HLA-A	95	130	270	241	276	578	276	102	117	442	33	142	48	169	420
1	9	0.111111	HMBOX1	284	73132	80	6152	477	9551	86	28915	111	9577	154	26447	83	1914	96	1500	95	1969	2245
1	9	0.111111	HMG20A	117	37399	93	5743	148	2707	213	3602	133	740	32	5740	76	664	216	668	143	3648	2634
2	5	0.4	HMGA1	91	240	114	3419	179	1796	84	672	51	1312	1401
7	7	1	HNRNPDL	619	801	169	98	162	453	132	128	115	556	171	333	93	1153	2320
1	8	0.125	HOMER1	1365	55751	157	5740	132	3844	93	7903	140	36954	157	4261	111	623	81	20625	3562
1	1	1	HOMEZ	220	8725	4766
1	16	0.0625	HPS3	303	10063	495	518	172	106	86	3973	193	5052	82	2813	155	1458	109	2134	182	1134	181	1199	234	1868	186	356	189	963	108	3084	207	652	91	4111	1638
1	11	0.0909091	HPSE	293	12191	146	2749	126	6056	174	2223	169	643	48	535	94	450	107	2527	115	3934	119	1043	147	5456	3043
1	1	1	HRH1	62	104448	4555
1	1	1	HS3ST1	196	28585	6964
1	5	0.2	HSD17B10	52	432	165	131	165	130	129	81	109	203	334
1	10	0.1	HSP90AA1	59	607	162	92	367	326	134	299	318	116	166	415	191	99	148	243	269	589	334	289	1080
1	11	0.0909091	HSPA12A	137	35144	86	1921	128	4021	187	2203	105	6167	117	8388	172	1913	87	534	105	1390	259	3000	104	980	4227
1	12	0.0833333	HSPA12B	110	5863	60	2097	98	1371	125	2493	187	404	105	317	117	2185	175	840	87	431	105	114	259	576	104	603	1601
2	5	0.4	HSPB11	375	5457	113	9839	107	1598	69	4424	44	2136	207
5	5	1	HTN1	58	2568	64	1194	21	78	30	1047	105	2977	269
0	0	0	HTR1A	4572
0	0	0	HTR1B	2568
5	8	0.625	HTR3A	285	2378	152	1310	45	1925	110	1807	170	2725	161	342	211	96	222	2418	849
3	7	0.428571	HVCN1	36	371	84	5360	40	21776	285	5825	105	3785	232	936	113	692	790
2	16	0.125	CHERP	84	310	174	6233	185	2303	138	261	152	1717	112	94	90	684	253	1392	176	2402	436	1951	239	1397	134	608	87	318	144	98	117	433	95	268	1459
2	7	0.285714	CHGA	256	793	47	2359	94	851	69	2098	99	1434	453	667	482	1949	485
2	2	1	CHCHD1	152	123	119	632	579
4	7	0.571429	CHCHD6	160	22678	109	3374	70	2447	145	119424	84	61949	71	42665	136	2644	225
2	10	0.2	CHIT1	62	1049	30	2662	202	564	57	1387	166	235	125	809	124	2352	186	334	114	1350	127	605	1055
1	6	0.166667	CHMP1A	127	3658	20	2257	78	2071	147	2019	129	488	188	439	1653
0	0	0	CHMP1B	3032
2	5	0.4	CHMP2A	118	751	192	1606	180	73	131	87	62	129	211
1	2	0.5	CHRAC1	325	2722	127	630	2029
12	22	0.545455	CHRD	394	225	104	439	130	131	129	91	100	117	88	368	142	103	141	81	83	77	148	148	107	104	120	894	157	324	221	807	114	332	264	89	94	112	57	266	104	453	103	553	155	151	103	371	463
1	1	1	CHRM1	146	10039	2500
1	8	0.125	CHRNA1	121	4718	146	112	45	1655	110	3151	196	478	238	3333	224	1126	240	324	664
3	4	0.75	CHRNA10	133	1310	146	445	155	1431	533	667	978
1	3	0.333333	CHST1	445	12571	86	430	98	1027	3277
9	20	0.45	CHUK	169	3410	95	2942	115	684	70	1435	89	1228	90	137	125	182	108	587	136	8205	195	2262	103	2030	124	418	152	2356	62	1307	110	650	50	5449	97	293	148	552	134	2329	100	1241	1328
1	24	0.0416667	IDE	172	36371	185	2580	208	2660	170	16705	123	4757	113	1159	163	522	93	446	92	1052	81	1544	104	14198	103	3174	123	3858	83	3833	145	3282	111	922	121	4495	92	1263	112	3035	168	1672	273	2478	62	4759	73	715
4	9	0.444444	IDH1	133	979	74	2318	138	2769	292	2944	106	1714	178	1281	152	1990	141	629	163	1901	941
8	9	0.888889	IFFO1	786	4255	61	150	96	798	141	271	9	626	182	122	121	264	96	6422	131	923	1050
1	1	1	IFITM1	317	565	351
1	1	1	IFITM5	222	591	514
0	0	0	IFNA1	878
1	6	0.166667	IFNGR1	143	12165	115	654	173	1631	173	646	187	2490	128	2241	1155
1	29	0.0344828	IFT122	148	9499	67	1976	85	6600	79	2550	77	2255	67	1008	147	2108	177	2275	76	6897	192	156	139	1214	203	1566	138	1607	165	1790	198	4574	141	3743	54	3251	162	4294	167	2642	172	1436	103	1987	141	1118	95	4549
19	30	0.633333	IFT140	105	1114	190	3366	178	4528	222	9781	122	148	143	2395	176	1580	92	628	107	922	146	1709	204	830	73	2463	92	9224	128	3072	118	1925	131	1998	166	1880	132	3850	200	31138	178	541	191	560	96	314	133	88
1	4	0.25	IFT22	142	2638	77	742	90	1581	203	1057	4369
1	6	0.166667	IFT27	446	7811	80	417	60	1108	60	2101	118	905	110	4494	199
1	3	0.333333	IGFBP1	514	1546	170	1214	129	899	701
1	1	1	IGFL1	58	109	272
7	14	0.5	IGHMBP2	148	2030	170	1906	193	196	98	2808	164	3219	201	2712	148	11299	175	3941	183	313	119	550	95	740	124	814	855	1090	173	1179	1068
2	21	0.0952381	IKBKB	168	613	123	16428	95	1427	118	3169	70	11674	89	1067	90	2468	125	5296	108	1780	130	370	195	752	115	780	124	594	152	163	62	1088	110	1051	50	108	100	193	148	3475	128	3026	91	1699	1547
1	9	0.111111	IKBKG	439	4242	202	3975	212	2155	119	1756	153	1128	97	1025	144	605	143	257	62	298	728
4	4	1	IL10	224	855	60	296	153	1012	66	1100	1127
4	4	1	IL6	82	162	191	1058	114	707	147	1745	593
1	11	0.0909091	ILKAP	197	8628	66	473	57	4302	120	1595	127	2843	107	1067	94	279	88	1466	122	8411	120	2509	82	266	275
1	14	0.0714286	IMMT	125	13965	74	1676	190	5671	112	2304	138	363	96	4104	137	4428	104	2304	136	814	130	5017	15	2039	224	3463	132	1504	130	1186	946
1	2	0.5	INA	1139	8758	125	1200	1987
4	18	0.222222	INCENP	153	3987	151	468	114	898	809	7241	52	829	58	117	118	1228	52	418	118	91	132	455	12	3470	110	77	121	339	123	906	245	1573	79	184	108	1210	151	1554	1408
1	22	0.0454545	INF2	122	11617	400	1348	116	74	160	461	34	2085	142	733	142	201	750	433	152	83	62	548	103	236	86	382	101	748	71	71	108	442	71	733	121	274	165	214	103	135	162	596	654	427	57	3454	3741
1	1	1	INHA	333	2051	1018
3	16	0.1875	INTS13	186	981	236	1948	75	5650	203	417	81	2353	91	1277	129	1654	85	4882	90	202	90	1171	179	1423	171	279	155	286	231	2139	140	4740	136	765	356
27	29	0.931034	IPO11	167	24344	144	5565	101	6843	73	1730	204	15197	133	2986	59	4107	49	2218	71	6347	193	716	153	1256	44	2308	91	1440	48	765	106	3777	127	10542	34	157	41	1342	117	9030	114	10640	116	4451	77	5916	80	427
2	37	0.0540541	IQGAP1	155	2377	100	35236	157	3322	78	4052	77	5536	68	1102	114	890	179	1709	85	5094	164	822	85	3131	164	193	161	1135	125	1599	164	9685	91	177	168	1013	143	5247	171	704	84	97	72	96	70	351	209	1969
1	13	0.0769231	IQSEC1	282	25521	295	4873	1250	10705	162	2338	123	1523	167	4696	140	460	30	1550	126	1699	100	2194	162	747	177	5526	50	3338	2215
2	9	0.222222	IRF1	229	1061	92	1366	100	795	177	109	50	108	130	183	123	534	50	1169	136	286	2467
1	3	0.333333	IRX1	550	2843	1036	348	73	301	421
2	5	0.4	ISL1	252	841	190	2759	260	1896	287	1341	168	2052	1237
1	28	0.0357143	ITGA1	499	60950	121	11961	113	3203	89	119	112	607	128	16055	149	5793	151	5709	166	3614	74	710	145	7379	146	2989	144	1120	258	5044	131	3137	167	1433	137	2308	111	2390	210	2096	81	1960	77	2345	90	1757	103	3404
1	29	0.0344828	ITGA10	88	2497	112	203	110	216	92	224	115	1582	128	483	149	1090	151	191	166	134	74	224	145	212	149	237	144	141	204	602	131	715	167	96	143	712	114	209	86	161	142	172	93	159	77	152	90	416
1	15	0.0666667	ITGB1	86	22586	67	2891	86	2470	223	1557	171	1984	239	2130	156	849	96	293	90	1871	141	160	200	7760	239	215	223	992	233	1688	167	6732	1318
6	21	0.285714	ITIH1	134	264	21	322	167	435	105	385	163	674	114	1557	126	85	117	689	169	88	126	956	182	566	186	1065	140	510	155	88	15	389	21	373	81	165	114	1307	202	894	173	595	112	153	281
4	61	0.0655738	ITPR1	258	825	76	21969	108	4440	71	106668	116	11505	87	2622	159	1884	99	1152	84	111	147	6394	96	1623	45	4237	155	2709	100	994	161	822	142	1931	159	2080	173	2104	120	955	198	2209	252	814	142	724	181	1365
6	9	0.666667	IZUMO1	475	502	308	336	75	674	87	257	21	649	81	1135	101	266	154	310	178	272	177
1	24	0.0416667	JAK1	217	79991	83	2783	199	4128	124	5501	154	3895	164	2102	343	1893	186	4524	158	2325	124	1957	190	4598	107	3128	144	795	88	1008	128	623	136	538	152	2462	151	111	95	1449	193	1013	125	360	173	1716	118	591
1	17	0.0588235	JARID2	516	127532	136	35971	142	41640	170	16366	177	18588	236	8589	1039	3736	503	3090	93	2543	119	91	71	923	115	2841	106	806	183	524	131	193	184	3738	108	2800	1974
2	25	0.08	JMJD1C	483	85012	165	115553	114	44667	106	2546	125	1510	144	97	193	111	1679	4237	173	261	2207	5917	202	1748	215	949	153	3035	90	813	128	193	214	1829	215	1447	279	2784	169	561	91	824	131	1038	123	5590	140	1243
2	5	0.4	JPH1	632	5288	760	55357	119	14209	647	7225	96	172	2336
1	1	1	JRK	36	3411	9061
1	13	0.0769231	JUP	124	14725	216	1969	260	210	239	1388	202	2311	145	106	104	1391	339	4112	156	196	120	614	151	97	122	12	40	279	1287
1	11	0.0909091	KANK1	60	172135	120	33794	2661	16586	198	909	109	1111	240	2130	88	3449	220	2287	143	1270	201	2085	99	583	931
3	15	0.2	KANSL1	49	1536	134	51438	1378	76153	142	12017	102	14773	119	816	196	15832	172	10648	183	486	189	340	149	4255	122	700	58	210	113	780	253	343	1788
9	19	0.473684	KASH5	79	2461	138	3549	105	525	187	476	65	1817	67	264	162	881	118	314	51	7378	78	276	57	315	60	1295	65	164	88	469	123	3092	59	1924	46	2018	65	79	108	102	622
1	17	0.0588235	KAT2B	335	31552	127	22803	146	4453	93	1332	182	10127	192	3094	107	4609	126	2944	137	3100	209	1309	127	9392	111	3168	144	5951	115	1532	37	243	64	96	85	3844	2073
8	12	0.666667	KAT5	194	320	69	87	137	289	156	89	75	106	75	646	249	77	90	1756	141	81	94	1607	160	123	82	92	558
1	6	0.166667	KCMF1	307	56421	168	6959	140	8408	102	2438	175	3087	283	3499	6325
1	1	1	KCNA1	568	367	7417
1	13	0.0769231	KCNAB1	1092	129487	44	31239	38	4516	80	2294	45	3830	45	1896	44	9047	87	39543	86	650	121	1049	95	7462	121	7461	89	5160	2099
1	2	0.5	KCNJ1	124	16282	170	10456	2245
1	2	0.5	KCNK1	421	52068	396	4280	1244
1	27	0.037037	KCNMA1	544	233241	162	152605	62	66278	94	1290	112	62372	76	8530	76	2023	171	1600	92	17970	111	3806	106	1768	83	5086	70	6228	156	33459	110	11636	69	8723	87	6969	77	10386	174	31339	94	16049	124	4434	225	4176	193	29723
3	3	1	KCNMB1	109	3787	158	1463	172	4705	4303
3	9	0.333333	KCNN1	211	6490	483	801	96	6521	419	3184	142	2961	111	1190	128	3210	9	427	70	4592	1934
2	30	0.0666667	KCNT1	184	12208	144	35377	80	764	100	2895	57	1127	49	1703	60	223	75	67	84	1032	95	1170	181	5171	165	428	137	2849	64	155	109	1009	109	242	150	409	239	1619	235	2360	106	1922	173	913	72	192	135	536
2	6	0.333333	KCTD10	41	7531	214	8709	170	2557	87	309	53	1316	196	4304	3159
3	4	0.75	KDELR1	284	743	101	712	159	5070	253	902	753
2	20	0.1	KDM1A	480	10521	166	13792	60	5900	134	3240	79	1229	93	770	107	1445	82	1507	95	6892	12	2467	143	379	91	2073	135	764	74	1094	112	3824	133	1629	188	375	115	1778	128	646	147	812	511
7	21	0.333333	KDM1B	128	311	44	3956	100	1344	128	1380	90	3342	112	4984	117	14292	39	1981	211	3194	185	5675	177	353	75	2777	138	909	172	3879	128	1733	132	599	78	4281	117	1051	126	1225	123	2603	153	4023	304
1	8	0.125	KHDRBS1	510	15920	125	1101	117	1547	147	3575	134	791	202	515	68	895	59	2953	1351
5	7	0.714286	KIR2DL1	92	964	36	2448	300	1532	294	3153	51	4259	102	462	53	98	686
1	2	0.5	KLF1	148	911	826	256	639
1	4	0.25	KLK1	85	1831	160	1268	290	118	137	549	204
1	5	0.2	KLRB1	162	6155	99	1659	75	1113	155	337	116	2624	871
7	9	0.777778	KNG1	379	2367	111	2221	85	2566	173	1976	108	4200	85	872	173	6424	108	121	87	2107	2889
16	63	0.253968	KNTC1	103	2639	202	4471	121	3554	116	1221	79	2295	78	1472	35	524	111	1906	94	352	53	740	116	384	55	1796	99	1454	44	95	66	97	76	5687	126	90	90	4231	54	663	62	5561	112	1308	144	1051	57	92
4	11	0.363636	KPTN	285	350	83	122	85	79	55	2127	76	124	74	352	110	357	78	2081	76	767	136	88	183	987	395
1	8	0.125	KRT1	650	1001	215	318	61	417	96	169	165	131	126	563	221	530	35	92	882
1	7	0.142857	KRT10	656	841	83	367	157	87	162	87	126	314	218	355	375	304	366
6	7	0.857143	KRT26	490	436	83	744	157	130	162	81	126	657	218	1225	68	919	429
0	0	0	KRTAP1-1	910
4	18	0.222222	L3MBTL1	336	232	151	132	124	677	85	12479	89	518	105	915	136	378	92	1883	152	417	77	589	86	190	111	433	115	894	100	160	198	114	50	3692	158	444	63	7295	2844
5	5	1	LACTB	368	407	67	4156	191	303	337	1795	166	11629	782
1	62	0.016129	LAMA1	138	37202	171	199	113	29038	243	1436	180	2710	90	1438	118	1316	179	976	106	1908	161	1125	141	1058	174	1489	102	1296	212	1383	112	807	111	5959	128	1512	87	1004	212	5779	107	606	181	632	137	1670	237	1676
1	4	0.25	LAMTOR1	115	3926	146	252	78	365	127	374	623
1	18	0.0555556	LARP1	817	34131	62	258	66	1911	175	798	129	76	201	99	163	912	145	4271	169	113	170	1964	393	890	124	126	206	455	107	1573	152	2426	145	2643	110	156	128	2246	3719
0	0	0	LCE1A	625
1	12	0.0833333	LCK	107	22953	110	302	82	174	91	237	99	149	104	241	150	273	153	117	180	2884	77	93	154	84	132	5303	652
8	12	0.666667	LCTL	250	408	164	677	88	285	110	2200	129	85	96	2969	55	98	162	4463	275	814	127	181	200	1557	64	1435	1427
1	17	0.0588235	LDLR	153	10607	123	2318	123	2433	381	964	123	704	123	3137	120	742	126	1638	172	85	228	2331	119	646	140	3093	142	136	153	2651	171	4663	78	1427	158	1610	2540
2	3	0.666667	LEMD1	120	4158	65	31867	77	2431	479
2	7	0.285714	LGI1	424	400	72	18547	72	95	72	12481	72	2572	170	273	165	3617	1192
3	3	1	LHFPL1	110	8424	396	10283	99	29025	954
9	27	0.333333	LIG1	104	4617	74	3198	90	754	136	4231	127	3046	96	2532	108	1021	123	246	79	5799	81	283	57	3399	173	2282	167	437	77	882	92	254	100	1613	86	883	116	1810	96	3055	111	561	72	3958	145	157	83	1611
7	9	0.777778	LILRA1	150	415	82	162	36	188	288	147	303	236	297	253	303	2744	51	1225	39	148	1683
6	7	0.857143	LILRA2	123	163	36	189	282	148	303	222	297	254	303	10900	51	140	3087
8	9	0.888889	LILRA3	135	382	82	161	36	189	288	147	303	236	297	253	303	1822	51	1834	34	160	382
2	15	0.133333	LIMK1	242	1702	97	10777	139	319	110	1842	207	6636	106	96	167	766	184	677	87	947	132	2611	60	225	66	3803	157	4624	56	253	158	89	1387
2	9	0.222222	LIMS1	445	4348	160	11016	67	1477	121	434	150	2848	151	577	93	1280	49	2667	76	3114	564
1	11	0.0909091	LMNA	564	15342	157	3629	126	276	171	211	126	588	221	92	223	484	108	84	120	421	90	744	270	322	1002
1	1	1	LORICRIN	47	1193	1198
5	5	1	LPAR1	304	1965	80	62563	78	1260	148	29904	748	65698	2460
1	19	0.0526316	LPIN1	84	18861	201	2029	96	3513	308	1940	126	5773	127	2555	307	1321	94	963	191	1997	94	1219	70	3457	93	3401	80	7419	127	1389	149	498	87	9931	153	4243	115	812	104	4117	2778
1	1	1	LRATD1	221	1006	6098
1	37	0.027027	LRPPRC	191	13364	197	2289	123	2549	122	102	59	764	87	925	127	332	145	318	146	249	106	80	108	9900	119	2953	94	3089	67	6784	28	913	58	1083	107	212	78	346	45	360	114	1013	131	695	86	1437	208	8808
2	3	0.666667	LRRC8A	118	3764	107	21035	2165	6774	1944
2	33	0.0606061	LRRK1	95	5059	219	49074	164	9560	172	4934	180	436	149	19438	227	1386	128	96	164	1170	138	2170	113	897	77	5650	130	662	113	425	215	2205	165	997	173	1123	121	256	160	1158	277	16748	172	2341	164	986	140	1927
3	3	1	LSM1	219	4241	69	2047	116	5961	502
3	33	0.0909091	LTBP1	866	1056	71	71963	298	89375	170	24041	168	51895	225	1496	275	28700	103	4425	72	21510	123	8892	168	4439	228	2076	23	3111	100	472	99	10263	126	1183	126	710	123	4115	120	13001	123	7168	123	948	123	7789	123	5587
5	6	0.833333	LYG1	148	2500	91	2756	75	2987	105	1114	185	6416	133	176	274
2	2	1	LYPD1	325	1343	138	22119	2995
1	3	0.333333	LYRM1	119	14666	159	4407	93	3785	1007
2	3	0.666667	LYZ	164	1563	165	1947	79	854	1082
3	4	0.75	LYZL2	161	2652	164	513	159	13204	79	797	246
1	3	0.333333	LZTS1	224	48424	479	1251	804	2418	4199
0	0	0	MAB21L1	2901
3	10	0.3	MACROD1	417	13303	102	936	117	135957	30	14908	117	463	122	81	31	125	74	294	82	82	35	150	130
2	8	0.25	MACROH2A1	139	10622	205	18779	107	432	198	8801	108	7451	100	6888	90	2533	175	8118	759
1	2	0.5	MAGEA6	63	1728	130	80	1569
1	3	0.333333	MAL	178	22073	168	1454	126	3674	612
2	16	0.125	MALT1	388	9317	167	15029	122	3953	151	8786	179	419	97	848	33	3129	27	1825	33	7080	204	10145	178	732	75	820	128	6535	150	2323	158	1170	126	1613	7073
6	12	0.5	MAN1A1	220	254	825	41470	97	4792	116	11224	81	42328	95	43377	124	3411	94	7361	116	3893	220	1086	173	7977	116	366	2741
12	21	0.571429	MAN2A1	1187	22967	255	2345	145	13077	172	25815	128	12078	174	2646	187	4246	178	6430	203	3145	183	4007	115	411	68	27745	166	2230	219	332	123	3380	115	18490	134	3403	142	1650	134	7349	195	9701	111	1699	333
19	22	0.863636	MAN2A2	131	757	150	911	258	70	145	121	172	353	128	242	174	395	187	1831	178	585	203	208	183	163	115	209	68	146	166	492	237	262	123	212	115	281	134	207	142	2367	134	1937	195	256	111	879	2945
14	23	0.608696	MAN2B1	200	737	103	177	174	366	194	956	133	240	146	1940	117	2749	83	83	121	82	79	507	110	389	108	261	117	691	186	3233	98	92	118	1930	119	89	102	484	88	124	81	733	228	576	156	107	103	500
1	16	0.0625	MANBA	251	34034	95	2621	106	820	171	8309	124	23666	176	911	111	15503	152	2520	118	2231	87	4110	168	6784	219	6980	165	10679	145	3705	143	819	258	2506	1512
2	4	0.5	MANEA	104	8763	582	9753	110	7980	77	844	3705
1	10	0.1	MAP2K1	516	47599	211	1508	147	6387	78	1298	52	37047	125	3110	202	2036	65	1922	62	441	46	738	1043
3	10	0.3	MAP2K2	339	6154	211	6763	147	8055	78	1095	52	85	125	1604	214	1857	65	1829	62	889	46	3744	388
1	19	0.0526316	MAP3K1	507	40544	151	2964	201	4818	201	405	117	372	149	5932	122	609	82	102	181	2026	279	3669	122	1609	92	280	190	297	1297	660	153	984	163	1105	132	1314	143	705	132	5173	2622
30	30	1	MAP4K1	157	171	58	123	91	1094	65	1749	56	97	48	159	43	90	73	1137	132	1305	63	110	82	1025	117	234	79	1425	59	78	44	78	48	1648	43	442	163	76	83	3883	85	1287	77	91	61	2330	109	101
1	8	0.125	MAPK1	324	59475	183	1624	190	6721	117	10203	115	305	132	15274	110	3552	126	4954	4584
1	9	0.111111	MAPKAPK2	604	43201	140	185	65	296	80	496	127	589	76	374	125	377	86	113	81	655	1707
2	6	0.333333	MAPRE1	75	5896	124	7668	146	2771	208	2893	122	6761	153	1901	1734
1	7	0.142857	MARCHF1	864	271524	75	257418	149	153157	51	87419	80	27384	181	40005	148	16549	4329
1	1	1	MARVELD1	2256	1208	957
1	7	0.142857	MATN3	260	6098	567	2457	126	1080	126	1388	126	3181	126	2724	111	1132	1115
2	16	0.125	MBD1	161	1345	135	2678	115	91	167	87	83	243	41	396	147	106	129	354	117	83	69	623	168	322	300	92	138	378	132	85	62	1136	72	1650	973
3	6	0.5	MBD2	652	18860	160	15986	138	22707	91	1375	178	4619	139	4453	3706
1	12	0.0833333	MBOAT1	334	59366	146	1361	78	6869	96	13020	56	2390	55	1998	184	1916	193	5867	104	3084	65	2279	133	3126	152	7185	2729
0	0	0	MC1R	2111
8	15	0.533333	MCM2	62	845	230	5060	176	112	261	961	220	272	208	1564	135	315	192	6838	94	912	251	160	127	563	113	945	252	1419	183	192	156	434	774
4	16	0.25	MCM5	69	222	175	2601	127	80	129	3010	173	1682	156	2180	167	1599	172	1193	112	1842	144	366	66	233	177	929	113	2027	129	1305	143	1753	128	812	1278
12	13	0.923077	MCOLN1	158	2179	206	1272	168	154	166	593	109	235	97	197	100	339	107	117	150	130	102	387	123	573	216	3021	131	105	251
17	22	0.772727	MCTP1	57	63941	118	64005	143	10791	80	2152	112	8092	39	7931	60	5988	78	4919	171	3424	131	14415	187	5676	94	15637	103	1721	103	341	102	380	75	1964	120	69200	120	19849	54	64223	110	3849	110	2208	98	944	72
2	11	0.181818	MEF2A	121	32325	82	34466	196	12387	204	25558	132	2938	220	786	60	14782	188	12933	24	3343	127	3778	127	1629	4099
1	8	0.125	MEF2B	59	19440	83	1252	204	1393	135	514	148	160	134	93	94	170	112	250	456
2	20	0.1	MET	382	26493	1214	31383	192	8090	135	767	174	14329	161	1921	103	98	137	684	162	770	100	3559	219	6376	147	1706	157	194	141	2891	231	2277	81	1306	182	3030	110	1206	166	12185	137	95	2491
10	10	1	METTL14	209	2322	89	1358	88	2074	81	368	88	2367	91	2655	142	3226	93	3292	117	1559	211	4176	5433
1	10	0.1	METTL3	217	7242	218	86	405	1269	176	598	217	230	188	692	39	163	109	120	66	168	113	655	232
1	8	0.125	MFAP1	200	7042	220	2154	130	256	188	1143	109	101	161	3072	160	4289	90	99	785
2	23	0.0869565	MGA	121	8302	1131	26116	949	1839	79	122	96	8568	132	244	105	2482	659	1801	346	13683	227	1757	186	5172	73	1586	518	3354	151	2342	627	5464	291	183	1505	3821	131	3220	52	2483	207	1209	112	278	234	2523	177	941
3	70	0.0428571	MGAM	52	9598	129	2848	200	10493	121	1654	110	502	152	530	172	2610	100	1965	113	382	126	2626	132	147	117	922	114	1031	85	1352	118	290	172	1327	117	537	155	1553	85	1499	57	550	125	6938	89	2361	50	412
1	1	1	MGAT1	127	9582	8318
3	3	1	MGST1	66	652	148	3226	95	6095	616
1	1	1	MCHR1	985	1214	1866
2	3	0.666667	MIA	149	82	134	1083	111	317	94
2	10	0.2	MINDY1	118	1450	486	3343	804	382	58	410	65	634	159	492	103	350	143	1095	192	302	156	256	533
5	17	0.294118	MINDY4	140	6875	120	3425	236	3536	244	5172	410	37104	59	7920	107	2435	117	1443	89	9605	102	1660	64	1114	66	5797	68	12918	64	3188	162	6524	181	559	73	8963	431
1	2	0.5	MIS12	119	1511	394	233	1989
11	17	0.647059	MKS1	105	421	110	1883	71	422	156	1249	98	353	129	389	105	674	109	547	57	1355	43	255	66	2075	71	338	70	103	108	675	134	537	83	84	98	112	730
13	18	0.722222	MLH1	146	2955	91	4245	99	3347	74	2516	73	1750	92	2914	43	148	89	2332	113	2961	94	2710	154	5173	371	2776	149	11253	109	1973	64	5187	165	833	93	294	114	1468	361
3	22	0.136364	MME	148	3691	170	731	36	29899	162	1323	81	104	96	108	119	1759	66	1929	135	1954	102	1698	137	109	94	1112	129	787	99	2686	81	1325	104	11736	59	6453	120	1470	134	106	66	3319	96	323	77	7747	3345
6	9	0.666667	MMP1	173	487	245	93	149	224	126	1056	156	160	118	2435	134	1109	163	526	104	181	603
7	7	1	MNAT1	191	61265	153	1717	74	10164	104	3558	141	6594	126	60866	122	88393	1737
2	2	1	MOAP1	88	96	155	196	2164
4	5	0.8	MOB1A	219	5908	167	5478	94	1662	134	5963	164	2445	4118
4	10	0.4	MPHOSPH10	121	2143	679	371	158	520	172	3692	142	1163	68	1369	138	3058	111	346	108	1116	231	412	236
19	19	1	MRE11	54	884	125	1816	133	4748	161	6162	88	797	142	2331	115	4529	186	931	172	2577	81	3573	127	3076	101	1354	174	3069	63	8837	220	1325	84	8574	59	1277	68	5845	76	9729	4612
2	7	0.285714	MRO	120	194	122	10176	103	2451	147	1367	183	3649	156	1205	108	645	4261
7	8	0.875	MRPL1	50	8864	112	11386	259	1755	84	1880	72	6847	112	15015	107	40424	82	2610	297
1	6	0.166667	MRPS10	60	3457	65	87	73	2202	137	1184	109	1540	90	485	1566
1	12	0.0833333	MRTFA	238	70303	66	27666	56	4018	76	1637	162	5224	176	520	150	2435	254	270	172	102	1011	880	153	294	61	5078	1619
1	7	0.142857	MS4A1	99	5126	89	1024	349	468	120	1166	57	1576	237	801	102	1189	2503
2	8	0.25	MSL1	141	2802	224	2838	383	1909	48	449	65	943	68	424	125	168	73	379	2639
14	19	0.736842	MST1R	1494	3116	189	79	129	178	171	306	161	365	166	103	137	389	162	95	94	135	210	87	147	80	166	166	102	73	207	3328	81	177	182	92	110	546	166	424	137	2361	561
2	2	1	MT1A	101	497	66	529	229
0	0	0	MT-ATP6	681
0	0	0	MT-CYB	1141
1	14	0.0714286	MTM1	42	23942	73	3820	73	2021	95	15902	111	4338	102	19803	84	2242	150	4264	189	3844	186	7919	207	1636	93	614	114	2948	177	7818	1716
1	1	1	MTNR1A	386	20624	903
28	57	0.491228	MTOR	107	3021	176	654	109	1319	233	740	201	2018	135	5744	276	85	109	4324	187	1432	129	1005	245	1685	216	353	206	3577	123	655	90	869	93	1001	135	245	130	2006	251	12433	87	2581	168	490	113	321	163	1405
4	8	0.5	MTPAP	160	7478	173	1017	225	3198	225	10167	212	3806	227	6180	93	81	74	1991	4171
1	26	0.0384615	MTREX	159	14179	138	1667	67	3517	63	920	113	11198	175	1496	91	1559	125	1066	99	473	103	1816	132	2428	80	1266	111	2138	102	5303	126	8026	151	11438	173	640	69	8778	129	9313	111	2706	189	5003	164	4935	106	3552
0	0	0	MT-RNR1	954
3	7	0.428571	MTX1	86	1013	70	132	80	1499	93	165	183	126	77	466	155	92	341
13	25	0.52	MYBBP1A	258	170	96	582	84	101	75	101	108	1183	176	158	168	127	118	1526	296	615	111	682	126	213	168	85	100	2015	97	84	152	264	87	83	150	104	171	104	158	1323	253	171	126	83	69	572	108	219
1	31	0.0322581	MYBPC1	125	19400	36	2670	42	9628	39	858	36	1629	111	2026	149	301	118	2415	52	2066	57	5690	167	2078	133	1966	125	1157	106	1109	167	1804	163	1284	107	330	134	6423	160	1326	105	1095	189	879	135	4171	168	2421
1	4	0.25	MYD88	368	835	135	389	181	188	92	283	1891
1	2	0.5	MYF5	653	793	76	427	811
14	39	0.358974	MYH1	23	249	31	1557	244	96	144	116	157	1030	28	743	115	96	93	131	64	660	99	82	104	134	139	215	119	85	150	2183	171	812	310	406	71	1786	88	82	118	300	124	88	137	97	256	1561	243	91
2	42	0.047619	MYH10	72	7376	376	17919	157	15717	28	11742	103	563	30	6830	93	15701	64	1810	99	3258	144	235	96	1650	119	943	153	3167	174	6175	174	256	115	4701	63	9337	194	92	122	1927	70	89	161	4736	109	116	132	880
1	6	0.166667	MYL1	264	12395	28	3924	144	4001	174	444	78	2648	43	564	318
2	33	0.0606061	MYLK	127	7588	59	44888	123	37703	168	41138	208	12329	49	890	166	1353	166	1961	19	1175	536	584	207	6817	135	3663	153	12234	138	860	198	694	250	6244	72	432	986	7168	117	10424	87	15036	51	790	128	1960	154	6676
1	4	0.25	MYMK	250	4421	115	1151	149	3266	117	705	200
2	40	0.05	MYO10	501	58080	99	59441	159	23175	188	11176	135	1505	125	963	14	119	85	875	104	10341	130	2875	119	1683	147	494	101	107	67	843	93	431	69	498	83	3237	109	3209	81	43582	125	98	115	6222	107	1420	234	336
1	65	0.0153846	MYO15A	69	9757	3828	2073	83	602	64	1115	110	334	75	209	91	3639	6	428	104	125	64	921	114	658	162	2324	114	592	59	87	124	897	96	435	132	564	126	597	78	905	149	121	46	186	125	509	118	308
2	41	0.0487805	MYO18A	86	13291	1080	43688	88	208	107	127	177	335	214	239	143	1180	101	894	64	187	145	1589	12	603	177	222	91	251	193	809	87	2147	142	138	160	801	187	334	244	2668	110	3415	66	3836	129	664	144	380
6	25	0.24	MYO19	108	656	152	1271	155	4324	139	364	149	2209	114	9237	133	675	70	564	103	720	97	123	77	1973	91	447	172	1610	74	1137	122	290	114	259	177	354	153	1051	108	1276	71	749	104	1861	167	109	130	1669
22	27	0.814815	MYO1A	243	1543	134	105	116	267	95	219	105	195	47	134	64	212	99	2342	104	102	148	497	119	81	87	1574	66	143	105	1909	63	202	201	170	227	342	201	227	94	456	150	101	69	390	75	5132	135	723
1	31	0.0322581	MYO1C	274	8109	156	422	116	550	199	302	81	1592	180	80	99	821	114	89	72	695	120	123	83	217	106	115	81	294	92	2472	95	79	47	121	81	2381	106	98	118	570	114	75	77	381	69	101	85	100
4	34	0.117647	MYO3A	100	1415	87	16263	185	2595	135	41481	105	564	100	19561	77	4606	146	2373	66	2289	156	40442	100	1693	117	1226	105	102	84	17801	203	7975	99	88	115	23993	127	4595	211	2782	148	14909	154	1844	89	1895	130	6290
1	39	0.025641	MYO5A	101	95494	111	4605	172	2423	145	9528	157	5668	144	2192	82	659	108	1898	107	7820	266	803	82	4245	141	2566	126	1325	84	3506	162	972	98	3182	87	88	109	3066	212	886	157	2940	240	1706	249	3044	94	2328
1	34	0.0294118	MYO6	185	68077	164	5117	70	5688	74	1802	130	2296	106	2953	56	4628	98	531	165	3518	81	3373	181	6607	145	1813	158	1647	92	2029	73	1500	128	3802	96	310	174	3541	39	2521	94	6519	131	92	78	1568	130	4185
2	48	0.0416667	MYO7A	220	2099	64	12056	114	4975	153	7956	185	568	122	80	143	274	114	884	154	1016	77	639	120	690	143	1004	211	522	136	3067	107	6585	138	1870	159	457	93	2084	95	1401	85	605	219	420	108	898	210	361
1	41	0.0243902	MYO9A	471	71045	911	13135	95	4700	63	6713	100	1822	57	8591	98	2397	127	7885	90	5265	117	3231	135	12810	122	10045	142	7887	196	8004	120	12849	76	3367	144	1631	40	17177	123	11363	81	886	111	865	123	1600	150	1184
1	2	0.5	MYOD1	842	489	79	274	882
3	5	0.6	MYOZ1	64	1375	91	2022	179	3010	250	418	166	1738	550
1	22	0.0454545	MYT1	266	25323	98	8701	55	975	31	5112	63	455	248	1793	894	2718	135	707	91	1395	114	3419	215	1548	206	677	270	191	155	1063	63	117	69	4055	63	410	84	4192	222	4169	92	640	104	2369	144	416	1932
5	5	1	MZF1	281	1625	436	466	184	757	71	118	121	5772	1573
3	7	0.428571	NAA10	154	408	99	375	59	1358	46	107	116	200	45	1223	85	539	999
1	1	1	NAA11	886	7384	1145
7	43	0.162791	NALCN	196	17147	147	3653	183	16529	84	1513	140	88	129	31279	155	52899	143	129	105	7970	87	25358	132	20520	168	8170	192	37338	138	15542	75	31403	137	1538	142	18398	74	13381	102	436	70	2829	92	88	123	2536	57	243
1	2	0.5	NAT1	72	9230	79	2552	1648
44	51	0.862745	NBAS	147	2553	55	1760	37	2644	78	587	48	1889	44	12136	134	2671	134	1776	99	23192	139	6998	69	15122	129	10604	64	2345	194	1362	258	719	126	4688	152	577	141	256	79	5537	105	349	137	33406	84	3242	154	6602
1	57	0.0175439	NBEA	828	97818	232	3782	101	258	96	3161	122	1584	127	5614	120	2587	147	11044	198	613	134	27444	109	10884	153	1367	169	6435	80	734	63	86	98	5007	93	18694	109	13396	82	227	124	871	193	1745	1017	1717	218	2388
2	28	0.0714286	NBPF1	150	4558	272	13498	79	269	70	1024	127	1127	155	102	210	1845	103	835	215	1051	73	463	212	1351	210	1792	103	835	215	1051	73	463	212	1342	210	1773	103	835	215	1037	73	464	206	1293	52	3905	164	1042
2	31	0.0645161	NCAPD2	53	921	150	14491	76	282	59	495	182	299	143	3012	128	71	124	185	148	1907	198	339	135	96	88	95	181	3026	125	687	240	790	175	259	85	2236	134	351	133	86	85	76	168	275	173	713	112	79
7	20	0.35	NCAPG	210	1032	204	492	229	1707	146	275	85	1902	193	485	150	4894	141	523	124	1197	90	324	180	2716	111	2608	120	3182	225	2635	182	286	175	1874	162	233	139	397	87	1616	70	922	1564
2	30	0.0666667	NCKAP1	466	14075	111	20480	93	202	57	704	143	83	91	6114	138	813	49	5652	157	2802	57	2788	97	358	107	1444	133	2328	82	1882	59	9531	146	2407	133	2397	120	4562	140	863	132	3130	219	189	131	290	98	10241
6	16	0.375	NDC80	127	1293	110	1902	78	2679	124	99	173	785	103	6083	90	2627	94	1280	107	707	145	5253	206	3397	153	2224	90	4929	93	2192	131	1928	103	5575	199
3	15	0.2	NDRG1	119	12804	81	3981	36	15579	106	2379	121	2816	63	741	61	1502	87	2181	57	3995	104	1668	57	788	52	1211	48	2225	36	2280	52	2903	1945
2	2	1	NDUFA2	148	120	107	1577	394
3	4	0.75	NDUFAF1	353	5003	654	1442	186	6336	75	854	241
1	18	0.0555556	NDUFS1	104	5658	65	1107	92	2493	108	721	77	1185	82	91	131	442	186	1876	135	759	115	1186	146	616	129	3326	130	5379	161	2702	155	2115	176	952	135	98	73	2262	9460
1	9	0.111111	NDUFV1	141	1319	83	73	171	729	184	745	190	424	213	195	167	327	82	141	146	106	183
3	12	0.25	NECAB1	211	9705	25	23001	109	47302	26	8879	98	36361	137	7906	122	2566	77	6004	54	6428	113	8908	78	1228	92	4282	3907
1	5	0.2	NECTIN1	726	49709	351	557	303	335	118	1791	152	9861	4306
2	9	0.222222	NEIL1	435	1410	456	2771	120	93	64	214	100	1037	128	383	28	153	62	160	166	145	2152
1	10	0.1	NELFA	225	17034	172	1674	162	1700	90	1515	131	88	70	249	89	856	112	694	266	152	100	92	781
3	5	0.6	NEU1	204	426	193	548	263	566	183	174	223	96	2287
2	14	0.142857	NFAT5	409	2120	54	57854	126	20499	559	5649	193	2180	191	3927	173	10077	135	124	53	6914	133	7551	84	5969	149	660	2491	896	244	980	8295
3	10	0.3	NFATC2	350	18259	1030	6125	172	41123	203	1305	173	19291	141	18786	56	391	127	2431	690	33336	88	7191	4489
2	10	0.2	NFIA	258	5330	532	188839	66	54926	75	19863	118	6579	128	23962	129	20738	179	2279	166	19737	92	28746	7486
5	23	0.217391	NFKB1	430	23723	46	4278	79	3930	41	3972	99	29030	149	9740	164	1841	159	1495	105	2226	92	1724	139	8604	144	1323	90	1156	195	1187	142	3233	115	5486	202	452	170	329	103	2823	125	1344	67	323	173	818	157	2852
12	22	0.545455	NFKB2	92	91	93	272	82	114	41	235	99	80	152	246	107	118	159	295	105	126	86	87	139	215	126	423	210	79	142	361	115	83	214	163	170	122	103	130	152	117	70	226	173	130	112	95	270
2	3	0.666667	NHP2	228	97	70	2497	106	1049	376
1	6	0.166667	NKAIN1	394	51306	138	2722	81	1232	198	1226	61	588	82	147	1968
1	6	0.166667	NLGN2	868	3444	51	2136	150	169	186	107	193	362	597	818	2935
3	16	0.1875	NLRP1	823	840	177	607	204	21815	1705	4782	171	11358	171	2271	171	2474	90	2862	92	512	81	319	163	2117	224	8694	263	511	132	2993	142	2228	45	399	956
2	4	0.5	NME1	104	1988	130	4199	102	1078	113	455	441
2	2	1	NMUR1	87	1341	895	2697	2239
3	25	0.12	NOL6	136	1376	207	85	117	1812	180	344	169	157	135	85	164	85	121	185	59	85	102	175	116	161	178	174	123	131	149	126	76	202	141	143	118	82	155	173	164	374	153	230	98	717	125	116	90	389
15	15	1	NOP2	85	284	107	993	46	159	89	192	236	2154	56	119	158	99	200	144	90	1109	88	79	141	593	140	143	90	128	123	120	229	2455	772
2	33	0.0606061	NOTCH1	323	1623	79	20044	263	528	339	3284	123	618	234	298	156	199	186	366	114	1177	114	264	234	82	111	587	193	972	146	257	114	1749	120	346	153	691	229	661	202	484	154	92	185	517	133	331	258	76
1	1	1	NPBWR1	185	344	4024
11	29	0.37931	NPHP4	182	5916	173	7741	144	9010	173	1723	65	5349	156	8957	137	4448	182	839	127	13774	183	5359	139	18435	62	1929	108	1331	152	148	192	487	188	13588	161	3401	181	7046	126	2815	206	1992	227	216	187	1135	84	5355
1	7	0.142857	NPHS2	358	10797	104	3328	73	1527	83	2448	204	2495	56	1794	79	1151	913
1	10	0.1	NPRL2	201	552	92	97	169	170	109	375	137	91	98	121	37	116	94	75	118	222	143	85	344
1	8	0.125	NPTN	265	35755	348	4884	172	4347	95	13728	134	3238	274	6892	22	1265	75	847	1035
2	4	0.5	NPTX1	605	284	208	2066	245	1288	180	697	4201
5	11	0.454545	NRG1	100	47001	178	9556	122	8830	51	2270	51	111063	130	13929	68	12296	103	1928	127	2776	131	763	207	3341	724
5	22	0.227273	NRXN1	152	2786	1693	101546	18	3250	30	777	12	298253	302	2064	24	1042	162	66996	439	13950	384	6822	204	2575	27	22007	123	8780	382	1237	191	23433	174	6736	120	228471	182	145294	172	36278	90	1364	320	109479	88	21452	3749
5	7	0.714286	NSMCE2	99	10092	96	170	171	48683	107	30825	154	174962	101	392	107	8949	353
1	4	0.25	NT5C	209	252	101	75	61	177	115	110	415
2	6	0.333333	NTN1	76	725	1081	139421	189	16805	150	2959	54	38198	75	18397	4361
1	3	0.333333	NTSR1	1086	44763	202	3379	91	1661	2754
2	8	0.25	NUDC	187	2159	78	17290	204	92	66	841	117	94	195	2324	84	94	119	443	742
26	27	0.962963	NUP107	96	1888	92	479	87	1011	116	1221	145	4706	104	3803	128	1882	49	6453	72	695	89	3636	79	1818	114	3600	91	146	77	1463	60	663	146	117	49	3574	70	702	119	733	39	3720	151	346	113	917	103	712
1	4	0.25	NUS1	617	16956	126	863	150	9424	100	3220	3803
1	7	0.142857	NXN	458	15324	118	2195	134	1174	101	2811	107	14191	180	1261	125	255	1822
5	5	1	OARD1	121	560	80	319	145	997	59	1122	113	1403	2666
2	22	0.0909091	OGDH	27	17663	249	20761	192	2138	103	18976	116	6935	155	469	147	620	91	701	180	5570	129	11976	180	419	153	1448	103	301	129	356	151	305	128	106	179	409	72	1877	129	1273	73	5609	164	193	155	142	1188
3	21	0.142857	OGT	233	2841	181	1470	244	6494	69	3271	117	6489	80	597	196	568	141	585	101	171	154	89	102	196	180	1594	159	162	90	2097	126	946	171	112	117	82	171	1101	153	2746	253	240	124	5503	2273
1	4	0.25	OOSP1	99	4316	182	2140	98	2466	130	843	321
1	6	0.166667	OPCML	746	285606	233	127900	126	91701	138	442	121	421	152	15792	5317
1	5	0.2	OPN1LW	153	6260	297	1987	169	1465	166	1554	240	2282	217
1	2	0.5	OPRD1	441	46343	350	3438	8526
1	1	1	OR10A2	295	6271	5095
1	1	1	OR11A1	209	4131	2229
0	0	0	OR12D2	1069
1	3	0.333333	OR13A1	85	7715	70	171	142	2991	1785
1	2	0.5	OR14A16	167	4775	115	3318	1085
0	0	0	OR14A2	945
1	2	0.5	OR1A1	418	3468	133	3016	3281
0	0	0	OR1A2	930
1	1	1	OR2A1	129	5573	4617
1	1	1	OR3A1	78	5694	1572
0	0	0	OR4A15	945
0	0	0	OR51A2	942
1	1	1	OR52A1	311	1756	5867
1	1	1	OR56A1	57	2975	8391
1	1	1	OR5A1	367	6300	8245
1	1	1	OR6A2	146	3659	4149
1	1	1	OR7A10	423	6610	1424
0	0	0	OR8A1	1378
0	0	0	OR9A2	933
2	2	1	ORAI1	316	5	180	13990	1000
14	16	0.875	ORC1	178	2017	100	639	128	3498	179	1320	319	2242	361	4121	105	579	196	2492	98	589	102	439	172	612	108	260	150	1658	120	6042	170	532	88	1434	547
9	13	0.692308	OSBP	472	4713	209	1646	251	6645	199	254	103	409	55	191	132	6240	246	285	121	12049	104	1181	96	1843	182	1123	221	85	2322
3	10	0.3	OSGEP	244	2120	120	179	176	2707	96	157	50	152	79	561	66	111	91	213	76	94	99	142	879
1	7	0.142857	OTULINL	167	19006	160	88	32	106	92	740	150	4997	129	1289	270	1123	6040
2	3	0.666667	OXGR1	179	1725	151	2612	52	1924	2121
1	11	0.0909091	P2RX1	377	10721	148	290	72	458	70	305	97	296	81	207	142	3440	128	609	91	384	66	373	102	129	1288
0	0	0	P2RY1	6309
1	14	0.0714286	P3H1	522	4031	153	2932	190	217	132	929	140	2145	90	330	53	174	122	2204	128	167	96	1937	151	1868	118	401	76	310	141	419	479
1	15	0.0666667	PADI1	182	16980	181	1150	73	673	62	1382	118	104	126	2466	173	150	104	1033	124	363	108	2139	152	4343	145	1157	94	994	80	851	126	3249	1998
11	13	0.846154	PAF1	289	528	30	98	93	307	122	93	67	96	102	83	106	77	69	81	104	85	117	92	129	1539	106	121	91	78	775
3	5	0.6	PAGE1	116	1090	71	506	103	2724	126	1705	126	1854	117
1	8	0.125	PALM	217	16986	52	818	81	475	131	3400	151	2927	22	1824	60	4273	132	5801	2045
1	6	0.166667	PALM3	137	2776	49	1683	81	546	143	148	85	1003	46	153	1860
3	7	0.428571	PALMD	250	15956	81	5242	125	18909	115	139	34	112	114	1585	1098	4146	517
1	6	0.166667	PANK1	191	31648	353	12190	254	5262	177	492	124	4419	126	4186	1478
2	4	0.5	PANX1	653	23997	140	24738	224	1009	656	532	1179
1	21	0.047619	PAPPA	797	32566	1063	19239	146	4037	294	8004	193	7301	122	7586	499	30219	129	5339	92	31340	194	28293	114	975	136	2392	214	9468	169	2314	184	5496	211	705	172	8798	148	4905	110	9821	72	4747	99	14015	5813
1	2	0.5	PAQR4	493	1316	222	136	1970
2	22	0.0909091	PARP1	284	5430	166	9899	116	1574	215	1654	100	2213	117	645	177	2320	148	1827	141	903	243	280	69	298	133	1838	196	2753	129	3708	84	2112	123	590	129	1427	99	799	153	931	128	782	62	1015	115	427	851
9	10	0.9	PARP10	103	124	179	79	255	72	237	83	785	112	222	105	97	196	645	101	134	4850	175	76	673
6	10	0.6	PARP9	139	4729	104	1138	139	2207	836	2646	222	1615	219	5094	58	4579	381	3398	140	591	175	7424	785
1	12	0.0833333	PARVA	213	95961	90	78	71	3863	103	18508	141	7715	116	4154	59	2871	20	1765	62	636	69	3544	102	733	73	9331	7508
4	4	1	PATE1	78	304	36	679	36	288	123	777	1268
27	42	0.642857	PATJ	79	20302	57	98	167	3099	195	2809	140	2008	196	3579	129	12419	219	3375	100	4019	92	1728	142	4194	147	3678	77	2949	57	14414	135	4342	162	6070	132	22244	210	5311	117	2570	396	10609	124	8870	172	15174	72	1627
4	4	1	PAX1	335	439	630	1490	143	521	223	5026	4011
1	4	0.25	PCDH1	188	8791	863	3141	2196	5760	220	2815	1326
1	3	0.333333	PCDHA1	2545	190264	59	3467	89	27063	2721
1	3	0.333333	PCDHA10	2540	120512	59	3467	89	27063	2721
1	13	0.0769231	PCID2	71	8082	90	2162	74	947	66	955	42	1055	55	4095	104	5311	76	997	142	3115	101	898	74	115	126	827	124	678	752
9	13	0.692308	PCSK1	386	3545	105	3282	111	2360	147	1356	77	5758	89	3542	173	1331	213	2450	101	8036	234	916	158	1409	134	2310	162	1485	3046
2	4	0.5	PDCD7	897	3741	139	9077	237	254	88	535	1462
1	21	0.047619	PDE10A	1295	118378	129	61096	29	31952	121	1264	50	1355	141	2107	156	1501	51	1076	59	1577	52	988	143	2353	93	2501	187	17041	143	1052	84	2384	151	4192	156	8931	173	35691	112	4032	81	3066	89	2995	5839
1	10	0.1	PDHA1	168	5217	60	565	174	1170	127	1674	92	1317	93	765	156	181	72	1894	68	1196	109	464	2230
1	1	1	PDXP	634	6198	1378
1	6	0.166667	PELI1	340	35701	140	3409	130	4201	102	3787	198	99	189	856	2617
1	16	0.0625	PELP1	475	12420	65	384	106	7935	150	229	72	5689	60	245	151	194	127	151	88	434	89	78	117	122	148	139	160	835	56	162	207	104	1455	159	147
1	23	0.0434783	PEX1	214	6061	144	3023	84	739	115	98	767	3308	120	2144	124	532	104	1532	83	2202	133	649	97	1345	171	1536	155	961	190	216	167	1668	135	2926	65	2083	143	90	104	1163	177	1450	231	1360	198	290	131	1751
3	3	1	PFDN1	61	2458	167	18882	85	35391	1023
1	13	0.0769231	PFKFB1	278	30528	126	2339	94	930	67	901	75	488	57	2031	122	4040	208	2683	147	3531	105	7714	130	2585	63	1061	65	358	502
1	2	0.5	PFN1	268	1442	193	630	346
2	8	0.25	PGA3	106	486	163	2240	118	869	119	675	200	1351	117	1131	145	102	99	1117	546
1	3	0.333333	PGAM1	256	3932	275	301	181	1219	1090
2	2	1	PGAM2	452	103	181	1901	204
1	2	0.5	PGLYRP1	319	3087	122	106	267
1	2	0.5	PGRMC1	407	3617	156	2686	1316
4	14	0.285714	PHACTR1	130	612	235	955	149	30796	147	303574	165	106674	81	22234	168	23128	322	21679	248	1973	157	42666	56	5352	62	5092	141	2583	77	840	775
2	5	0.4	PI15	142	534	313	18458	119	1028	133	121	116	3620	5912
19	54	0.351852	PI4KA	242	19838	117	3959	94	10147	89	3714	73	638	260	1091	67	4976	149	2325	66	3508	97	2196	192	573	101	979	130	1085	133	2206	96	394	184	405	104	2269	169	2902	51	27499	109	348	137	149	134	3430	83	8123
2	5	0.4	PIGA	23	3508	777	5169	133	761	133	148	207	2892	2317
3	10	0.3	PIGK	121	8820	54	3704	92	37244	136	2429	112	2776	97	2134	118	188	111	6673	173	32089	85	29784	3502
1	31	0.0322581	PIK3C2A	1065	13047	104	4870	158	1710	121	1038	112	1574	80	131	64	9042	144	1322	49	81	211	2780	123	2448	168	6486	112	368	146	2213	189	472	94	480	95	973	181	3025	105	1694	93	2012	130	5126	137	2337	170	1227
2	3	0.666667	PIN1	85	3033	213	9381	111	949	600
10	11	0.909091	PITPNA	252	3981	31	5379	146	4616	92	5268	8	1379	75	2613	84	3350	78	148	111	960	123	12453	67	1040	2821
1	13	0.0769231	PKP1	399	10037	104	1912	395	2992	145	874	208	838	178	1471	115	1596	156	879	177	1238	154	359	187	626	85	2923	107	1205	2916
1	10	0.1	PLA1A	102	8787	202	1794	178	520	109	3440	102	2893	90	1917	168	1376	90	5471	109	3468	165	518	428
1	17	0.0588235	PLA2G4A	87	25250	102	16047	82	22494	149	938	114	12753	38	4245	142	21373	137	6108	223	749	115	6542	138	94	93	3695	72	5373	243	9064	185	11999	196	1526	158	8904	605
2	16	0.125	PLA2G6	167	12192	254	23564	216	2149	184	2935	188	4897	97	1974	183	3268	109	1023	162	1819	79	3112	164	2185	151	4547	137	393	155	1872	168	909	74	198	811
1	3	0.333333	PLAAT1	312	14117	139	7180	266	7368	252
3	3	1	PLAAT2	64	3122	109	1424	269	5326	296
2	8	0.25	PLIN1	117	1747	59	4030	205	1645	83	1237	265	307	173	1706	192	420	246	993	1576
1	18	0.0555556	PLOD1	139	13120	92	1705	134	450	164	2102	113	2094	64	2023	98	827	102	572	132	1998	122	2764	105	538	126	343	142	694	114	657	66	670	105	3578	147	2055	126	1655	885
1	5	0.2	PLPP1	393	59121	152	7149	281	25960	58	15811	177	528	481
1	5	0.2	PLPP3	686	41765	158	12400	278	396	58	11670	177	15299	1916
1	7	0.142857	PLPPR1	376	156347	108	84322	189	16035	133	22974	251	3336	177	4390	132	6528	1111
7	14	0.5	PLRG1	101	1364	107	975	143	646	54	797	91	199	88	1289	102	2165	93	1252	150	89	102	540	103	737	109	996	140	489	194	541	1740
1	8	0.125	PLSCR1	141	7901	26	2989	81	4638	218	2966	43	3551	221	127	162	4376	162	904	922
3	31	0.0967742	PLXNA1	173	5233	1267	1596	183	11763	141	114	101	173	124	81	154	835	100	162	115	4044	201	1861	97	65	194	102	152	81	121	352	137	1196	168	259	94	387	240	84	144	401	235	1673	143	1740	257	410	67	5121
1	32	0.03125	PLXNA3	148	1728	621	321	540	489	183	1080	129	70	101	260	124	82	157	88	100	252	115	149	201	205	97	136	191	87	146	69	121	105	137	110	171	263	94	81	240	73	144	78	235	80	143	78	257	103
1	1	1	PMAIP1	240	2411	1659
1	1	1	PMIS2	381	479	186
3	10	0.3	POGLUT1	144	713	91	1398	144	5860	136	2602	122	5155	60	1445	100	1996	59	1563	168	799	57	707	2427
14	33	0.424242	POLR1A	187	5527	205	1207	150	8681	108	951	86	115	104	5397	87	1375	106	622	163	2531	171	132	123	2598	231	4757	255	4552	192	10984	150	1139	184	3574	83	117	159	1620	99	1395	153	256	83	973	166	943	222	870
1	8	0.125	PON1	131	6008	71	1533	56	1243	169	3744	127	3239	201	1644	82	3951	129	3102	1427
1	15	0.0666667	POR	25	38809	192	18232	49	6989	129	759	150	559	125	344	90	617	99	1197	117	101	119	920	182	99	150	371	271	73	146	90	83	95	519
4	18	0.222222	PPEF1	182	6750	87	2401	103	7223	168	22354	128	3439	61	15983	161	7674	115	3788	47	17433	167	3189	37	1496	150	5072	153	14618	186	2325	143	11493	107	5777	164	1664	85	1440	646
7	9	0.777778	PPID	193	1720	141	2056	107	1979	189	1327	123	158	107	2036	142	2270	87	91	43	803	698
1	13	0.0769231	PPIG	140	19151	53	331	77	84	75	1777	108	957	45	1522	88	5705	30	91	140	16049	214	778	168	1226	88	2844	137	184	4994
6	19	0.315789	PPIL2	120	3781	50	603	46	385	63	1270	52	2682	52	6183	92	1046	90	655	76	1495	161	1569	76	333	107	644	90	340	34	625	118	4966	57	720	73	89	63	119	134	323	2514
1	21	0.047619	PPL	165	26034	100	6809	155	1359	121	1316	126	92	42	1445	162	102	108	1242	96	1958	123	186	147	642	152	828	98	170	158	999	179	85	139	889	194	393	151	1122	84	759	117	874	93	1087	3541
1	5	0.2	PPM1A	457	33006	854	2086	118	4064	109	1482	58	998	6635
3	6	0.5	PPP1CA	131	528	132	148	231	1023	105	397	224	83	135	76	463
1	24	0.0416667	PPP1R12A	403	61756	131	27387	119	12810	160	3867	145	6129	75	949	89	146	158	3255	125	7383	216	1217	95	1152	105	892	168	397	177	7007	91	1098	201	244	169	1022	122	1709	66	3379	17	1683	136	2169	105	4511	48	3214
1	14	0.0714286	PPP2R1A	123	11769	91	3928	101	5196	233	1193	148	121	156	2668	115	110	71	454	135	3027	174	324	61	729	155	965	143	3475	92	156	3554
2	9	0.222222	PPP2R2A	319	1839	75	45149	98	1548	166	5535	113	692	178	1532	165	872	170	2424	92	3727	2547
1	5	0.2	PPP3R1	408	34993	40	28401	177	1199	60	602	185	5457	2154
2	19	0.105263	PPP4R1	82	207	45	19072	136	1143	107	4914	143	475	147	326	108	140	66	1239	159	5925	128	638	527	6606	173	1302	96	2375	186	2036	162	3798	101	2923	121	91	135	713	142	1244	1159
5	8	0.625	PPT1	138	4607	110	225	128	645	71	1816	103	8922	91	1738	99	1646	72	2658	1472
3	5	0.6	PRAME	295	1390	36	635	98	5722	323	432	609	1082	943
2	4	0.5	PRB1	101	935	36	40492	353	3	573	1144	107
2	6	0.333333	PRDM1	260	1605	249	7165	120	3565	253	5272	1109	437	129	411	3028
2	5	0.4	PRDX1	56	2774	117	3130	154	658	123	235	131	3092	364
2	4	0.5	PRELID1	279	547	226	1020	114	113	79	245	528
1	7	0.142857	PRICKLE1	282	116900	180	2025	114	658	138	620	204	2245	187	935	864	3729	3909
2	16	0.125	PRKCA	412	3071	32	190073	83	145071	112	3916	129	41599	157	1034	135	514	97	43640	138	2663	174	3101	92	2803	63	900	139	31226	81	12799	108	1864	141	14893	6871
1	10	0.1	PRMT1	46	2555	54	561	102	1321	156	130	64	1667	143	684	88	80	116	1055	151	361	122	1435	286
2	2	1	PROKR1	270	1813	645	8573	3372
4	4	1	PROX1	511	7985	1792	6904	108	6248	195	23933	5862
1	3	0.333333	PRRG1	32	56813	51	19580	161	27135	4156
2	4	0.5	PRSS1	53	1030	160	1059	254	403	137	300	205
10	16	0.625	PSD	85	1579	737	265	103	787	367	665	429	1193	195	153	81	327	113	590	59	110	90	3591	44	1686	191	92	71	127	158	170	145	597	144	411	812
2	5	0.4	PSG1	196	1239	366	5867	279	2732	279	400	255	950	687
4	9	0.444444	PSMA1	90	1255	45	1015	102	134	104	3150	89	515	71	117	130	2618	80	3105	111	2407	373
1	1	1	PTAFR	99	25532	3894
2	8	0.25	PTEN	924	29476	85	31403	45	5488	44	1923	239	18866	142	5593	167	2874	225	4168	6644
1	1	1	PTF1A	1003	389	542
1	1	1	PTGDR	963	6070	1994
3	15	0.2	PTH1R	123	3218	57	2393	123	10272	103	1725	135	1985	111	108	119	185	95	189	196	445	154	1568	61	328	67	285	95	665	142	81	42	479	530
1	32	0.03125	PTK2	34	75375	89	34891	227	10905	167	15071	88	17633	80	276	63	15733	55	11451	141	525	78	14626	108	2966	118	7074	31	3827	53	25183	57	2971	98	8848	85	5371	101	1992	116	1321	101	4122	90	3562	205	17541	112	11392
1	7	0.142857	PTK6	292	2025	122	622	164	447	154	863	162	1598	182	514	154	354	1723
1	5	0.2	PTP4A1	240	3716	550	1451	93	368	131	228	75	725	3532
1	9	0.111111	PTPA	217	8881	98	2441	87	5846	126	2411	118	3155	100	1576	125	996	101	4752	108	4834	1560
1	9	0.111111	PTPN1	208	50772	91	3515	101	3310	99	6038	138	3765	210	538	162	373	224	1338	196	1231	2550
1	23	0.0434783	PTPRA	280	49446	79	24696	43	16247	79	510	342	10012	27	11523	85	1182	74	232	137	16581	91	2197	77	8428	37	1930	98	3395	120	625	167	468	136	1647	150	2065	94	340	77	509	135	7743	126	79	152	1212	136	769
1	29	0.0344828	PTPRZ1	397	54598	66	39729	180	4410	152	3480	96	516	67	6813	158	144	151	12264	185	1313	127	6607	47	5673	3556	5234	145	9283	92	2830	86	2535	21	166	97	2221	83	2072	135	564	135	1227	164	1628	136	1678	147	6859
2	2	1	PTX3	214	449	402	4451	1268
2	21	0.0952381	PUM1	102	6038	374	30339	69	21693	109	962	179	10632	167	2393	271	10984	94	1148	102	5259	152	6158	139	1043	144	888	297	1071	237	10692	268	1350	130	1972	135	4643	138	3222	126	725	122	4315	193	3300	1837
1	1	1	PWWP2A	646	24739	2727
1	19	0.0526316	PYGB	337	10815	102	9790	79	2175	104	3105	132	1922	112	486	83	992	144	594	93	1116	147	536	164	920	115	1028	102	826	148	4173	59	1997	142	1783	208	1544	135	1311	67	699	1643
7	8	0.875	PYHIN1	225	5114	285	1221	146	537	168	2729	423	1390	189	896	168	28604	125	2929	359
1	5	0.2	RAB10	652	63926	61	11045	139	17237	90	616	102	6986	2517
1	5	0.2	RAB11FIP1	427	21519	443	1786	808	1335	1902	749	109	7306	4496
13	13	1	RAD21L1	61	2241	176	1282	130	1516	94	2465	107	3852	171	1097	96	913	114	2184	227	251	100	849	125	2039	96	2320	78	5565	233
21	24	0.875	RAD50	477	1830	84	16409	152	3388	186	359	205	7495	129	233	166	597	194	750	207	1386	183	470	158	2834	176	528	238	7489	190	430	127	759	194	3615	111	391	93	73	114	6606	128	1939	225	18820	86	880	143	2448
5	10	0.5	RAD9A	93	82	71	422	129	713	115	80	100	1925	110	86	110	89	65	87	138	778	208	77	947
2	2	1	RAMP1	105	17496	139	34165	579
4	6	0.666667	RAN	61	457	46	206	85	82	126	1417	188	878	171	99	1797
1	24	0.0416667	RASA1	1108	62357	153	1006	136	624	71	4636	118	3198	32	5350	53	2489	151	3792	79	9315	121	676	157	6308	88	2217	78	1967	158	519	77	1476	173	315	160	1355	143	1196	116	658	87	3117	68	1520	89	1436	78	2489
2	5	0.4	RASSF1	357	2544	107	5750	105	193	298	109	116	606	940
2	14	0.142857	RECQL	466	1554	61	7838	198	1140	180	3613	107	2904	199	5406	167	810	82	1086	149	90	118	488	139	1198	92	1903	220	329	130	622	1437
1	6	0.166667	REEP1	176	55236	73	18128	77	9150	121	2623	114	19154	178	15514	3118
1	6	0.166667	RELL1	177	36699	225	1836	72	8863	58	3323	237	3363	139	18042	2709
3	4	0.75	REM1	79	860	559	1042	83	4376	202	1670	737
1	20	0.05	RFX1	218	12207	371	9929	110	215	84	958	108	1431	117	1030	96	1360	95	4864	385	2567	182	1099	120	94	116	1813	119	102	110	643	152	79	98	1441	150	111	209	262	154	82	46	129	1335
3	4	0.75	RGS1	157	355	81	408	62	1386	164	751	888
8	8	1	RHBDD1	34	1985	82	1254	219	24976	523	2059	133	39474	89	1940	57	5329	144	81079	3780
1	19	0.0526316	RHOT1	228	28313	59	2729	82	1406	44	599	54	145	53	6543	109	305	102	8928	99	836	109	742	121	4839	85	373	146	1405	101	1713	131	989	84	2936	120	1077	203	2806	123	13377	1112
2	37	0.0540541	RICTOR	71	170	48	52974	98	17416	65	891	132	5652	64	5743	127	8912	170	3216	68	2978	68	3577	83	3846	88	515	91	109	67	439	81	1748	101	1750	166	289	102	123	47	1781	136	419	200	457	127	363	165	147
2	33	0.0606061	RIMS1	164	81795	81	127885	214	2812	12	79588	341	2368	866	50623	68	1777	111	2094	100	4391	124	3377	47	2153	113	2202	131	460	172	122	154	1392	72	5292	157	704	126	1593	63	4207	78	337	114	456	90	8299	84	9614
1	1	1	RNASE1	48	703	866
2	6	0.333333	RPL10	18	102	46	795	59	90	108	208	139	522	163	75	1631
5	6	0.833333	RPL17	8	873	53	86	41	477	135	240	99	903	192	792	86
6	7	0.857143	RPL5	78	1271	70	86	116	1118	135	1276	203	1063	178	2917	89	1126	159
4	5	0.8	RPS10	38	810	150	231	172	2861	78	3305	56	821	94
6	6	1	RPS3	47	1116	131	815	94	618	95	1573	188	464	197	16858	554
2	21	0.0952381	RPS6KA1	223	6941	45	9897	117	205	82	4126	81	166	80	1667	107	716	38	344	143	412	71	315	89	1028	65	279	103	1706	131	1788	126	193	90	370	159	9785	162	238	77	250	118	930	138	717	947
1	5	0.2	RPUSD1	126	511	189	78	124	174	103	148	102	449	1404
0	0	0	RRAGA	1599
3	8	0.375	RSAD1	160	609	134	117	205	2006	366	186	64	633	148	218	55	681	104	198	1231
3	6	0.5	RSPO1	327	2212	67	2337	382	12892	192	2150	150	291	189	782	1572
2	3	0.666667	RTL1	118	218	96	9785	62	8569	5122
1	1	1	RTP1	302	1763	1912
1	1	1	RTP2	593	2953	753
3	7	0.428571	RTRAF	155	1616	125	2281	100	4671	87	1127	89	2001	69	2327	49	119	6333
1	7	0.142857	RUNX1	503	155878	39	5828	254	6129	157	20978	105	24872	192	34947	162	6690	4810
8	10	0.8	RUVBL1	229	4169	87	6307	133	7963	152	3124	90	814	150	1649	64	1383	199	9491	103	5131	92	1073	600
1	17	0.0588235	RXFP1	144	50672	138	20565	99	5826	106	5636	72	2832	72	4086	72	89	72	4768	75	9614	72	1746	72	4695	72	4531	72	1180	72	5577	230	1652	411	1297	219	3039	1616
89	105	0.847619	RYR1	184	6870	120	1484	105	1104	75	85	79	352	113	322	94	1794	94	128	75	1586	157	137	165	2950	122	933	196	2220	136	80	96	86	119	1745	134	420	242	853	193	1036	217	2831	105	219	104	788	84	1368
1	104	0.00961538	RYR2	386	227927	120	60261	105	24982	21	8372	15	5161	75	5108	79	2527	113	9845	100	706	97	28865	75	5968	157	18070	165	3917	122	8868	184	2025	136	12356	96	22618	119	1029	134	3423	242	3958	193	2385	217	3204	105	4873
1	2	0.5	S100A1	63	2012	154	1035	342
1	1	1	S1PR1	81	1722	2697
1	19	0.0526316	SAGE1	63	6964	98	5229	133	2785	93	682	141	631	141	246	141	374	141	246	141	247	141	247	141	247	141	246	141	634	141	250	141	244	141	636	141	246	375	367	94	383	263
1	14	0.0714286	SAMM50	157	7687	111	1055	102	4177	88	3417	107	528	131	234	88	2731	129	566	72	1050	87	3432	71	2471	68	5110	147	1007	142	5931	192
1	7	0.142857	SAMSN1	111	24983	72	4108	150	4318	130	1982	152	9574	207	1936	151	12327	887
1	6	0.166667	SAR1A	102	8481	74	119	120	549	66	3136	104	3794	132	1245	5304
1	8	0.125	SCAMP1	112	28108	78	26605	99	922	109	2125	129	2897	160	27972	102	9210	118	16141	5236
1	8	0.125	SCAMP2	167	18549	69	461	99	1834	118	587	129	679	160	1812	102	3006	121	255	1488
1	1	1	SCAND1	55	108	716
1	12	0.0833333	SCARB1	270	45887	158	2435	142	567	204	2236	96	1580	116	2246	167	7518	119	4855	74	7737	52	902	147	3545	129	4096	1731
1	2	0.5	SCGB1A1	118	3070	188	650	137
2	28	0.0714286	SCN1A	250	760	87	49122	92	4039	313	14669	119	2069	90	1644	129	1694	92	863	270	2769	64	1117	142	650	207	1442	285	993	381	1244	133	822	239	1634	174	1290	357	1245	483	20320	121	1708	155	1461	174	2267	123	6965
3	5	0.6	SCN1B	391	1667	167	804	241	5377	142	376	72	90	653
1	26	0.0384615	SCN2A	227	56132	318	926	119	10712	90	728	129	557	92	879	273	1429	64	1531	142	140	207	1362	288	7397	345	3351	133	4345	239	10727	174	2085	357	9280	480	10471	121	1953	155	2754	174	2925	123	1337	282	2630	54	2941
1	3	0.333333	SCN2B	278	7610	167	289	211	998	4281
2	12	0.166667	SCNN1A	59	667	470	10657	268	1201	191	6170	104	341	164	423	99	194	118	5032	79	105	58	158	56	147	76	473	1407
1	12	0.0833333	SCNN1B	136	46154	319	3890	274	2224	191	12366	104	3339	164	313	108	3854	118	1309	76	88	58	1319	62	1326	76	251	874
24	36	0.666667	SCRIB	560	1095	118	104	79	91	90	110	57	95	64	206	75	68	145	432	119	920	200	73	167	89	131	81	126	760	168	525	417	994	63	538	90	439	78	971	324	97	81	108	258	411	111	105	294	75
6	17	0.352941	SCYL1	182	309	141	206	123	80	227	432	91	88	156	3511	159	788	108	1008	114	2421	156	570	189	117	76	251	165	235	143	680	72	86	216	87	55	117	263
1	4	0.25	SDC1	329	19377	82	1051	479	590	136	151	2139
11	14	0.785714	SDHA	99	5063	87	791	162	897	144	320	165	2137	149	2542	125	2476	169	1498	196	1088	172	3758	119	10515	112	234	131	2924	114	1827	749
3	16	0.1875	SEC14L1	139	1538	105	816	93	47143	150	228	132	2108	129	1127	235	1290	110	4172	190	2896	89	1617	71	882	172	327	135	2479	135	2473	252	1112	179	425	3184
7	19	0.368421	SEC23A	204	6892	242	2653	58	559	87	827	237	4468	80	1022	145	9668	159	1404	116	7118	124	2179	81	1499	90	1452	107	6468	154	6413	78	3327	162	2290	87	1898	156	1635	66	5702	1410
13	13	1	SELE	109	310	85	577	384	672	108	1217	186	758	186	113	189	939	189	130	189	213	177	542	108	770	22	105	73	1219	1870
2	4	0.5	SELENOF	99	10579	168	22555	64	12559	50	4447	1161
1	16	0.0625	SEMA3A	315	59523	158	5608	63	18533	120	49911	94	14021	120	31972	143	2911	115	91	70	3524	145	1794	220	3292	92	16477	42	3957	158	4124	65	13784	143	1378	6050
13	17	0.764706	SENP1	52	4511	48	3344	131	1566	85	7382	160	5038	172	8797	104	82	284	2602	55	4701	39	1246	85	375	156	1223	132	14577	204	848	80	938	85	526	96	971	2488
7	10	0.7	SENP3	345	802	726	833	240	94	112	369	148	129	48	1162	78	3351	138	187	84	118	51	439	597
7	11	0.636364	SEPTIN1	116	136	74	159	91	95	87	209	124	286	135	94	118	1093	102	397	100	251	166	317	91	89	388
1	4	0.25	SERPINA1	43	5318	650	1450	271	1259	148	823	1894
1	7	0.142857	SET	434	1514	58	630	143	661	104	102	114	656	171	87	147	598	1756
1	22	0.0454545	SETD5	363	26489	60	4296	187	4835	106	383	152	338	59	845	179	4549	243	894	149	386	118	1062	110	163	253	356	84	1309	258	378	321	381	243	5108	130	10556	248	5786	471	2306	302	911	134	485	89	326	2672
10	25	0.4	SETX	70	1161	107	4213	184	2780	211	3461	110	6174	220	1568	120	3159	172	137	88	552	4176	14467	100	10953	174	2317	233	1025	168	858	157	7220	102	198	116	1741	72	3009	150	1689	108	3209	188	917	93	1639	165	3447
3	12	0.25	SF1	181	1735	129	2992	76	3021	153	202	90	354	184	87	116	93	108	735	181	261	274	319	60	112	180	744	1550
2	15	0.133333	SF3A1	165	3657	122	6431	208	1121	258	2053	75	454	151	314	194	879	118	313	186	944	122	95	246	891	208	509	155	1272	102	113	72	771	2708
5	8	0.625	SF3A2	78	648	163	999	72	117	47	666	110	1197	50	79	141	571	69	104	889
1	24	0.0416667	SF3B1	57	10997	167	2674	105	486	115	1839	80	1597	171	6733	238	1188	213	249	122	2525	198	97	102	1311	180	549	87	122	271	425	146	96	147	216	126	463	222	280	183	85	112	1473	121	344	132	1656	273	2867
2	2	1	SFRP1	858	5077	78	37971	3528
2	10	0.2	SFXN1	80	13455	173	16764	171	906	99	1243	76	584	86	1266	128	3023	50	5255	50	406	48	4215	3105
1	2	0.5	SGPP1	805	28602	90	11912	2441
2	24	0.0833333	SGSM1	134	96	44	38412	76	2661	163	2483	153	4563	68	221	146	118	132	4035	125	7252	68	1215	164	183	133	7721	139	2746	65	4526	146	2401	129	6702	183	1609	69	2680	588	3273	125	3147	83	7455	110	4905	97	2071
2	8	0.25	SHARPIN	221	327	175	2981	141	84	142	84	109	79	154	71	125	86	129	77	152
1	2	0.5	SHH	641	5265	262	2569	3747
1	1	1	SHISA2	1375	3575	2470
2	2	1	SHLD1	79	22382	182	89980	1372
2	6	0.333333	SHROOM1	1148	89	56	196	207	195	570	85	142	100	273	136	794
1	21	0.047619	SIGLEC1	131	5232	158	373	360	306	297	1652	267	373	255	1555	300	1882	258	1068	336	455	258	196	303	1662	261	130	312	522	252	315	270	89	252	318	300	302	261	1075	303	259	103	372	73	535	1650
1	20	0.05	SIN3A	268	21014	222	7363	177	8335	107	1159	283	1019	252	1205	153	142	156	2691	90	5084	119	911	211	573	117	3543	239	1394	184	1864	574	2420	170	5214	174	2558	93	889	95	4756	208	3455	2831
1	7	0.142857	SIRPA	120	19572	357	5939	318	600	333	2118	114	2997	25	6815	40	2565	3273
4	8	0.5	SIRT1	496	2265	117	1348	242	2278	153	15235	148	1108	80	1130	187	3031	558	3233	2126
1	1	1	SIX1	848	2052	3157
1	6	0.166667	SKI	1417	73242	126	181	116	439	263	190	293	1434	231	326	3637
17	27	0.62963	SKIV2L	40	82	104	609	110	100	118	94	115	119	75	300	54	101	191	160	129	233	146	384	147	128	85	186	107	321	147	77	97	179	213	106	111	1440	231	695	138	157	138	131	105	337	148	93	127	245
2	5	0.4	SKP1	96	2832	97	6682	74	6039	144	2391	141	686	8834
1	4	0.25	SLC10A1	442	10492	211	6736	179	652	197	1944	973
1	4	0.25	SLFN11	134	9647	1088	2367	129	6183	724	196	2835
1	1	1	SLITRK1	471	443	4356
1	6	0.166667	SMAD1	186	32399	576	24790	258	2520	117	4004	222	6859	257	3750	1386
27	33	0.818182	SMARCA2	58	13582	261	3704	130	6384	435	7328	256	7112	127	1948	174	1445	174	2351	171	9431	54	2740	131	223	58	2605	101	1299	148	4055	164	1351	67	672	111	2632	243	1428	114	8043	108	620	87	4098	47	2386	167	6084
1	34	0.0294118	SMARCA4	145	22946	253	899	133	783	405	311	99	662	259	1392	127	1706	174	3504	174	1211	168	113	51	6484	131	180	58	4504	122	2357	151	2417	164	5844	67	567	111	2023	243	1550	114	699	108	983	87	791	47	1437
9	23	0.391304	SMARCA5	400	3253	75	3999	167	2771	101	983	101	729	180	1407	156	559	132	1743	69	4328	110	1487	227	1911	122	74	153	1424	133	3013	149	195	120	764	111	622	114	341	123	728	133	476	119	424	213	1856	108	3014
19	24	0.791667	SMC1A	163	7322	189	110	113	1322	204	93	239	646	259	93	141	2257	83	151	208	3105	186	98	180	101	147	95	138	1118	117	104	107	3835	142	2971	146	91	154	1338	111	11524	157	436	155	122	152	1144	70	287
12	24	0.5	SMC1B	141	4560	189	1844	113	89	204	3888	239	2979	259	2608	141	1578	83	843	208	3736	186	2665	180	3253	147	11174	138	567	117	1410	107	6927	142	900	146	1880	154	1009	99	3581	157	826	155	1375	152	2653	70	4158
9	24	0.375	SMC2	169	846	229	595	150	2148	123	1075	39	410	111	185	45	1526	234	230	150	9007	234	1501	160	488	118	609	139	137	120	1851	205	1651	136	2945	125	1679	194	1535	144	501	195	2164	201	2163	117	2289	161	3442
23	27	0.851852	SMC6	185	561	87	7026	125	4097	118	3285	106	6343	137	601	62	4608	81	1030	102	3995	120	103	99	2716	147	900	89	182	165	476	179	1020	205	6107	115	1259	161	3926	136	1247	81	1450	171	3781	138	991	146	11388
1	1	1	SMCR8	2857	4467	5440
1	62	0.016129	SMG1	459	28993	164	585	156	3697	137	1296	59	1277	214	3705	126	378	73	922	98	1731	174	2445	225	2262	102	737	270	3499	131	148	162	701	119	475	88	89	102	615	141	550	200	384	197	168	165	1414	155	2476
1	8	0.125	SMN2	98	13648	72	2478	120	849	201	159	153	1788	96	131	111	5769	54	444	577
2	2	1	SNAI1	162	682	528	3520	1015
1	7	0.142857	SNAP23	80	16119	71	1051	42	402	49	1789	118	12907	159	1254	145	1593	1646
1	4	0.25	SNAPC2	212	873	120	162	69	261	313	97	806
1	6	0.166667	SNRPB	102	2929	152	1787	112	1808	153	519	139	327	126	696	298
1	14	0.0714286	SNX1	191	16400	112	5432	128	543	67	4648	44	2532	142	953	79	478	76	2109	114	198	94	1365	206	2771	144	1522	81	450	72	635	6664
1	14	0.0714286	SNX2	132	20054	118	4308	164	2013	67	145	44	1347	142	4663	79	7540	76	943	114	251	94	1444	206	7026	144	1185	81	115	72	1951	4946
1	1	1	SOCS1	126	550	1112
1	4	0.25	SOD1	149	3948	97	2562	70	739	118	1095	461
0	0	0	SOX1	4558
3	5	0.6	SP1	123	1360	155	296	1513	22962	169	2608	200	1365	5520
10	18	0.555556	SPAG1	30	3662	142	3393	160	11842	126	5433	62	519	107	565	106	2386	131	4139	107	2615	157	18821	339	390	100	6360	153	4741	167	5816	133	2122	127	5702	165	998	369	119	1014
1	1	1	SPANXA1	405	647	286
1	1	1	SPANXN1	159	8009	538
1	9	0.111111	SPARC	51	10663	70	1457	63	1395	88	1434	122	1788	121	2063	134	957	149	2125	149	487	2504
1	4	0.25	SPC24	192	6378	145	976	105	118	77	528	1796
6	7	0.857143	SPDYA	114	3665	74	1310	253	2798	59	3218	86	6737	172	10852	298	9380	761
1	5	0.2	SPIN1	95	37843	210	22349	49	13506	254	5622	234	6472	3617
3	3	1	SPINK1	149	1892	32	1470	107	3315	125
3	11	0.272727	SPOUT1	50	589	46	249	126	1543	160	402	90	106	50	231	131	972	73	107	99	596	103	177	148	913	3183
39	51	0.764706	SPTA1	222	1146	240	1611	126	1703	141	797	147	2048	134	566	145	1394	155	1465	136	109	102	2132	138	605	111	1556	78	145	156	1345	205	1360	182	3370	244	1292	123	3592	218	820	93	1815	138	1185	152	620	187	998
25	33	0.757576	SRCAP	72	665	74	634	263	3185	252	2867	186	203	141	1800	223	115	278	625	94	151	90	482	174	90	323	104	178	239	137	392	170	141	193	2354	137	90	187	3682	170	381	266	210	288	645	165	276	186	214
1	4	0.25	SRD5A1	430	17972	167	4069	102	6636	151	5235	6185
2	9	0.222222	SRGAP2B	306	1779	609	97634	193	39406	163	40684	63	8617	216	639	129	7753	222	3606	102	1026	5117
1	3	0.333333	SRSF1	303	416	185	369	173	200	4682
2	14	0.142857	SSH1	156	4749	41	29276	104	4944	65	1089	122	5709	69	1501	66	1865	195	1238	94	1116	129	2687	47	1395	147	1579	201	6170	544	3041	11054
2	2	1	SSTR1	201	338	167	436	4022
2	4	0.5	SSU72	386	9561	144	19770	140	875	119	1701	495
4	7	0.571429	SSX1	41	1789	89	435	115	675	96	3134	50	1966	136	2369	105	462	591
2	9	0.222222	ST3GAL1	195	25766	153	46584	55	22534	323	203	356	9628	197	936	180	1318	46	1419	120	1937	5090
2	14	0.142857	STARD8	262	17571	34	47381	72	2308	82	992	64	780	1418	595	174	865	160	500	199	413	211	300	115	260	225	979	218	101	177	183	1532
1	4	0.25	STEAP1	75	5214	115	932	513	596	165	2398	351
1	10	0.1	STK24	363	57271	231	36921	57	6906	109	271	158	8259	186	2539	146	1793	124	1333	69	3067	137	3958	8025
3	4	0.75	STMN1	31	1650	75	850	173	1958	192	403	972
1	6	0.166667	STOM	124	13970	104	1379	73	1298	83	3896	204	970	135	6606	2422
2	9	0.222222	STOML2	82	226	138	491	100	132	59	92	102	149	135	146	145	123	80	205	129	425	395
3	17	0.176471	STT3A	67	2962	123	1055	61	5183	122	378	146	1208	91	1381	107	565	165	1643	181	1144	156	1838	92	1072	156	241	189	909	117	120	103	3946	189	1449	116	645	2320
4	7	0.571429	STX10	237	241	170	134	95	407	63	3633	108	417	107	92	95	90	429
1	2	0.5	SUCNR1	64	6145	56	651	4061
4	7	0.571429	SULT1A1	77	1071	152	104	126	89	98	1213	127	95	95	524	181	122	306
5	18	0.277778	SUN1	126	6196	189	2959	185	1075	27	108	180	7863	99	467	94	565	59	142	143	456	210	1301	87	1351	44	1426	130	2170	255	997	85	4487	116	3281	168	2953	93	652	1720
6	9	0.666667	SUN3	291	2878	62	8511	104	8186	41	1707	163	1111	85	9822	116	1548	168	5434	93	1338	302
3	4	0.75	SUSD5	125	4580	178	6001	119	32733	189	20852	3991
3	5	0.6	SUV39H1	70	2098	146	1043	663	5511	147	86	130	809	1580
1	13	0.0769231	SYK	75	41964	458	1118	161	16611	139	2244	79	380	50	2033	69	7004	88	380	178	2721	210	983	190	8795	141	625	113	69	3022
5	12	0.416667	SYN1	506	12153	58	104	92	1565	157	155	90	27476	63	798	143	91	75	98	103	856	147	352	88	97	589	1002	1099
3	145	0.0206897	SYNE1	174	383	168	8083	290	88243	62	13784	96	5537	84	9355	93	639	179	4795	197	2458	110	3840	51	10238	108	3423	138	1585	165	10671	113	535	169	5518	97	521	203	1740	165	462	153	997	144	2666	174	2712	159	295
1	3	0.333333	SYNGR1	119	24206	238	1498	146	5498	388
2	5	0.4	SYNPR	244	125	66	202089	125	75586	199	52383	192	5907	1701
3	10	0.3	SYT1	336	112689	133	69365	66	170140	183	68101	185	6036	123	3938	168	3147	168	53950	118	90453	134	4711	3091
1	1	1	TAAR1	53	13000	2818
6	6	1	TAC1	110	408	132	987	97	428	45	533	24	1449	54	3521	599
2	12	0.166667	TACC1	508	960	116	30702	1114	4672	61	1799	208	3749	53	4984	126	2182	77	1677	44	2019	161	841	107	3303	121	1135	5074
1	4	0.25	TACR1	975	77777	195	66818	151	2157	197	1527	3261
32	37	0.864865	TAF1	138	1004	115	440	117	6996	120	1663	242	411	219	413	219	370	208	2711	177	616	128	97	108	122	174	797	174	809	105	2211	201	775	142	359	131	716	81	2903	150	156	120	306	176	590	179	3007	214	1105
2	4	0.5	TAFA1	456	1921	121	410535	141	121335	125	5605	1136
2	8	0.25	TARBP2	179	553	170	842	103	583	96	588	73	228	118	319	128	386	202	140	441
0	0	0	TAS2R1	3005
5	20	0.25	TBK1	68	3652	118	4231	141	4004	130	2437	182	7147	161	5621	111	1719	180	2281	197	955	59	412	92	2469	102	1452	79	5363	122	94	77	591	40	542	102	112	97	388	107	213	72	3290	785
2	7	0.285714	TBP	95	2418	202	4707	443	2311	88	2285	92	2602	168	1630	95	681	674
1	8	0.125	TBX1	43	2812	120	1227	376	1960	102	812	172	631	156	644	68	76	101	386	946
9	12	0.75	TBXAS1	216	42755	94	3256	53	35587	97	24869	117	17060	89	2002	149	2026	131	4154	315	44857	92	8540	138	1810	163	2191	269
1	2	0.5	TCEAL1	51	468	80	311	1069
3	9	0.333333	TCF7	475	165	67	521	125	22025	106	786	88	3146	120	416	163	109	108	491	49	2583	1987
2	14	0.142857	TCTN1	274	5433	121	6405	131	2274	152	3553	88	2110	110	1701	21	3881	135	506	126	392	86	621	141	2577	163	2066	141	412	145	1149	388
5	17	0.294118	TCTN2	210	184	108	441	77	1482	196	5378	101	7546	200	1015	127	2355	142	1983	66	2118	135	243	78	1117	81	591	112	2505	107	4721	157	2037	126	133	89	530	796
1	25	0.04	TDRD1	147	8409	331	2804	59	8153	145	2092	106	722	61	773	105	211	180	505	144	505	172	1350	87	4250	168	111	108	898	171	1309	243	388	138	3430	111	758	171	1983	276	513	120	1110	117	3345	168	855	228	610
3	12	0.25	TEAD1	414	574	153	88617	256	97815	65	2523	63	14807	135	1162	47	844	62	1043	125	18814	174	22798	141	5121	153	6782	7629
1	17	0.0588235	TEC	87	41092	183	5229	105	4632	82	991	129	1621	41	632	176	401	66	6967	55	5737	80	1172	134	3157	75	745	172	112	217	3659	65	2332	119	81	158	1165	1717
6	7	0.857143	TEKT1	81	1255	207	10828	166	3230	129	527	144	2109	223	11887	197	512	2242
4	14	0.285714	TENT2	635	6536	174	208	90	3168	238	17361	115	139	92	1635	79	2212	70	3424	77	368	129	7767	44	11890	137	10550	92	2311	80	3137	3048
1	1	1	TENT5B	444	5449	1938
8	9	0.888889	TERF1	342	4689	96	6693	122	1410	87	2519	150	1968	113	3283	60	1646	92	6982	104	6741	2163
2	16	0.125	TF	91	1928	173	5010	109	791	177	691	133	786	56	493	179	759	178	1228	155	4852	94	599	33	1370	156	1595	136	2343	65	4860	185	1431	190	1347	18056
2	11	0.181818	TFDP1	136	885	76	25146	67	12117	107	8336	122	1375	166	604	144	500	69	1374	152	405	167	1117	79	2223	1354
5	6	0.833333	TGFB1	1233	4234	161	3430	118	2499	78	139	148	9601	154	917	888
1	11	0.0909091	TGFBRAP1	111	21306	705	8908	195	2	155	11957	83	3592	342	271	58	191	144	1869	147	529	160	3149	434	1712	3146
14	14	1	TGM1	89	734	321	150	189	996	249	391	119	128	108	454	175	401	139	146	104	2207	89	471	154	110	282	147	161	375	137	4610	428
1	4	0.25	THAP12	385	14775	121	4788	108	5301	37	2823	2839
1	5	0.2	THEM4	152	14165	187	5634	160	830	111	11147	125	2072	4063
11	20	0.55	THOC1	82	2435	74	93	61	1210	67	3721	119	455	49	406	96	4824	83	1660	74	4581	109	1393	132	19422	101	1397	67	197	51	94	71	744	96	578	66	4470	84	2252	148	981	76	507	402
5	12	0.416667	THOP1	176	4742	213	4130	149	1168	108	3500	103	5224	161	1740	136	389	367	434	202	1859	187	149	129	829	137	1380	2693
3	5	0.6	TIGAR	91	9976	38	5721	122	12658	78	1370	111	882	7769
3	5	0.6	TIMM17A	50	1728	100	130	64	6041	129	1688	111	3925	1196
1	3	0.333333	TIMM22	252	1398	197	536	73	1427	2660
1	1	1	TIMM29	106	97	1241
2	5	0.4	TIMP1	39	933	129	1399	80	189	127	211	125	853	269
1	4	0.25	TIRAP	61	7308	124	217	159	1515	579	612	1266
4	6	0.666667	TK1	124	110	32	1621	111	2372	94	6970	90	359	120	99	860
3	3	1	TLCD1	330	340	83	94	83	410	546
4	19	0.210526	TLE1	1331	782	101	1437	64	112	45	31639	63	1685	75	17912	205	732	17	12790	117	3741	54	511	153	2460	145	1417	191	1472	77	16945	250	1972	248	2976	148	2025	151	980	77	142	623
5	16	0.3125	TLE6	47	587	87	1815	83	1355	46	564	42	4639	63	91	256	117	17	351	67	107	77	116	38	932	253	221	251	2057	142	1447	151	436	77	804	280
2	3	0.666667	TLR1	38	371	77	3357	92	1958	2644
4	5	0.8	TM9SF1	96	309	362	1405	622	291	186	1517	274	571	660
1	11	0.0909091	TMBIM1	38	10284	242	1813	101	672	65	197	54	472	51	540	40	264	38	179	88	266	96	924	54	404	1425
1	23	0.0434783	TMC1	306	55988	122	38344	110	11443	143	20533	68	40044	48	5786	172	5803	126	39475	91	2234	82	9324	107	2829	99	17528	143	15783	145	639	195	2568	180	125	162	13029	129	10632	68	4631	240	5787	126	3456	79	101	52	5268
2	4	0.5	TMCC2	826	12733	540	26905	935	1235	136	557	1531
3	3	1	TMED1	204	655	98	138	184	1720	1147
1	9	0.111111	TMOD1	138	22337	168	21876	157	6939	120	9331	90	1216	131	1679	108	2938	144	22253	145	8198	2110
1	9	0.111111	TMPRSS11A	758	16811	122	1812	128	12449	68	1952	161	5713	39	1201	172	3522	260	4242	143	3084	1203
5	17	0.294118	TMTC1	493	15374	178	9120	74	2818	177	3836	207	118329	190	28847	122	20603	168	11188	114	15104	144	20539	109	15488	103	2010	136	900	145	940	138	1744	123	2361	78	5056	6147
1	27	0.037037	TNC	176	26827	593	3288	1410	1391	264	1401	116	763	157	3559	270	1367	186	268	90	2165	264	8683	273	578	273	606	273	2914	273	2304	273	8620	273	1577	273	4068	123	1134	144	2560	120	2019	144	763	131	3518	133	1147
1	3	0.333333	TNF	363	606	46	187	48	301	1221
2	6	0.333333	TNFRSF4	171	197	123	569	102	287	67	499	197	109	129	78	286
1	5	0.2	TNNC1	50	1478	31	230	147	247	115	216	137	84	207
16	32	0.5	TNS1	264	23628	42	12943	42	824	51	5822	50	2493	172	2741	51	1444	123	426	65	1902	84	4315	113	429	61	224	76	579	130	2623	66	1331	117	31810	1578	11298	197	848	76	3543	93	1064	24	484	39	7905	199	2980
1	1	1	TOMM5	186	3479	520
2	20	0.1	TOP1	279	330	25	31938	97	14680	124	1287	56	2447	96	984	76	3221	107	7903	116	4632	122	873	123	1718	188	965	145	11428	144	1044	186	1215	69	838	115	1776	128	3399	95	215	150	1039	1293
4	4	1	TOR1A	229	1061	266	3660	176	97	128	4297	1281
2	27	0.0740741	TPCN1	163	5101	237	33403	125	5687	177	1486	114	785	131	884	89	2812	35	539	59	278	100	3250	117	204	125	824	49	534	64	1315	45	4385	57	80	54	1117	73	1025	108	1068	72	523	90	1280	116	708	47	610
2	9	0.222222	TPM1	197	1083	126	12832	134	2444	118	1188	71	773	76	426	63	298	70	1418	79	1753	283
1	3	0.333333	TPPP	75	15213	315	11626	154	673	5435
3	7	0.428571	TRAF1	247	248	366	2143	88	9404	66	496	411	1814	178	1957	149	3991	2846
2	3	0.666667	TRAPPC1	216	154	71	356	139	276	386
1	2	0.5	TRARG1	727	15102	133	2627	2728
3	72	0.0416667	TRRAP	106	2452	161	724	50	8310	111	1978	105	1269	84	1882	57	1920	126	1555	78	179	89	856	97	2658	139	2659	79	2472	235	1093	364	90	98	469	195	750	192	3509	166	1534	257	4073	201	3158	152	1903	200	2622
1	22	0.0454545	TSC1	74	9447	63	608	186	1462	104	1461	153	2094	145	1374	155	382	74	8905	176	713	116	339	112	309	122	32	70	465	105	591	559	1126	44	593	167	863	183	905	111	751	123	3104	188	77	162	429	5406
3	4	0.75	TSEN15	161	2463	82	292	136	17293	142	528	1386
7	9	0.777778	TSG101	168	7171	85	3354	66	1257	164	5012	124	2618	67	4279	92	18413	203	2000	240	994	325
1	8	0.125	TSPAN1	323	5116	133	441	65	3026	207	196	75	116	99	76	156	109	84	177	477
11	14	0.785714	TSR1	127	190	104	306	220	116	135	363	425	755	160	432	164	601	191	1059	163	321	111	1039	133	3922	117	474	141	110	75	129	1979
1	7	0.142857	TTI1	53	19546	2343	5117	201	3420	149	3299	141	2234	205	286	88	12735	619
1	10	0.1	TTLL1	115	9290	85	4311	117	5629	209	1045	181	4085	135	268	109	4285	144	7496	87	5227	164	6504	390
10	13	0.769231	TTYH1	215	3449	179	1970	112	801	221	4262	96	2538	73	502	76	592	56	207	93	193	93	4350	143	143	46	217	81	161	572
1	3	0.333333	TUBA1A	104	2143	223	152	149	319	1196
1	12	0.0833333	UBE2Q1	436	2262	105	327	105	642	51	1562	141	211	85	271	61	220	91	113	59	101	49	278	96	392	67	468	1893
1	10	0.1	UBQLN1	459	21344	152	2937	116	2913	263	1175	159	479	235	8399	143	2751	84	1204	116	986	169	1935	1972
1	46	0.0217391	UBR1	97	19701	257	3267	79	7548	111	4053	131	2758	139	7783	63	226	124	509	108	655	89	1898	99	1444	158	6250	100	1102	129	3765	181	4982	62	287	111	1179	66	248	102	3546	64	2499	125	2115	53	1112	103	1131
1	8	0.125	UGCG	500	17291	142	8102	103	1825	102	1505	113	3003	179	1592	87	812	190	467	2543
18	40	0.45	UGGT1	216	6013	136	6367	83	3923	131	1565	113	3337	175	1865	97	1044	79	4012	101	742	100	1887	61	4114	92	1576	151	3961	120	1615	86	3755	136	4241	132	2577	165	6816	121	2584	99	804	24	836	95	2167	207	739
1	4	0.25	UGT1A1	882	5882	132	683	88	283	220	3822	1039
8	8	1	UCHL1	82	105	12	482	129	2909	151	917	86	75	48	1301	67	811	59	3825	469
1	43	0.0232558	UNC13A	177	12136	30	1255	100	2161	118	2701	124	1362	74	1412	55	3082	36	5262	208	1663	516	500	109	2596	47	3043	79	164	6	355	72	261	220	938	228	1153	142	126	170	2713	116	1288	164	731	151	602	69	314
1	23	0.0434783	UPF1	482	13539	140	1624	90	2241	168	445	181	1266	162	690	85	180	99	1250	109	169	160	85	119	682	165	96	115	576	144	299	214	2787	118	387	157	1027	143	1285	175	557	82	1037	162	110	218	265	123	354
6	12	0.5	USP39	278	2756	70	2195	95	2066	137	1756	153	5029	226	5106	78	1238	68	1766	189	1584	143	3829	136	2846	87	744	523
3	8	0.375	USPL1	137	3016	167	524	129	8942	640	6269	114	477	130	4174	126	609	158	4168	3293
4	14	0.285714	UTP4	192	913	85	1939	90	3263	212	7147	172	104	92	2679	97	712	65	1413	123	109	157	3115	107	262	96	2162	186	1548	111	1635	201
16	18	0.888889	UTP6	173	1805	85	4634	42	232	93	1850	48	423	64	2856	119	1971	78	1174	82	1474	82	3669	182	1791	80	374	78	2836	180	1480	81	185	110	5265	67	2607	73	1849	2613
1	4	0.25	VAMP1	148	4178	127	224	159	900	52	403	627
1	1	1	VCX	135	192	646
1	8	0.125	VDAC1	81	11876	73	590	50	1151	153	94	53	9898	228	4707	151	2022	58	928	992
1	6	0.166667	VEGFD	557	20537	211	4915	191	2704	149	1981	101	5708	196	904	664
2	4	0.5	VGLL1	82	3699	239	12354	420	1759	54	5629	349
1	12	0.0833333	VIPR1	171	10935	106	5368	108	6556	107	1399	104	494	133	2655	154	538	61	271	67	372	92	2641	130	238	42	705	1479
4	12	0.333333	VIPR2	147	2175	100	32526	108	5957	98	45178	98	15304	142	6132	151	739	61	1301	70	276	92	2145	130	68	42	1038	2615
0	0	0	VN1R1	2351
2	6	0.333333	VNN1	230	1986	131	17526	193	674	292	439	362	7717	171	1012	2474
1	4	0.25	VOPP1	232	51140	59	23381	78	5194	137	19236	2433
5	5	1	VPS25	80	204	146	767	54	681	89	775	76	2636	643
1	7	0.142857	VPS26C	97	26598	144	1886	150	5017	81	910	75	4003	151	416	153	2027	2205
1	9	0.111111	VPS28	60	1509	71	700	29	116	38	253	90	631	106	126	102	449	54	82	92	118	306
4	12	0.333333	VPS33A	188	2107	66	434	128	2124	187	10161	117	937	175	5108	194	206	127	2436	68	1153	138	2663	138	2817	169	372	2864
4	28	0.142857	VPS41	38	11024	39	28837	108	6523	78	32216	75	8988	63	332	66	20952	120	1133	147	5597	67	13024	98	2434	130	1477	116	1267	57	3599	62	1875	82	2032	93	4973	128	1371	145	1901	42	142	51	2388	138	6562	55	2016
1	10	0.1	VPS4A	183	4475	112	105	148	2277	62	111	120	444	157	597	149	398	82	281	220	1289	141	1507	2732
2	9	0.222222	VPS51	265	519	130	10453	147	75	220	174	718	365	216	209	219	558	122	90	88	545	536
4	21	0.190476	VPS53	217	4009	81	11152	50	1846	67	35522	87	5855	116	2427	120	21662	79	3318	144	771	143	3499	142	21636	102	1543	95	23524	243	1929	148	6963	83	1429	79	14695	149	4116	70	11103	138	167	105	527	10631
45	47	0.957447	VPS8	60	12319	241	1377	69	6457	131	1829	94	3971	33	951	55	3487	6	5825	125	740	87	2477	68	1289	154	103	60	1537	108	4166	81	2831	171	3808	75	1073	36	886	91	445	47	1187	90	15304	47	8546	223	3639
3	3	1	VWC2	476	1219	799	26579	130	109193	9917
11	11	1	WAS	187	297	141	1123	87	100	103	109	42	93	54	646	175	1098	43	203	154	206	407	253	115	1672	321
2	10	0.2	WASHC1	138	4597	154	6358	112	206	147	172	137	239	136	177	202	88	159	656	153	759	69	140	466
2	12	0.166667	WDR41	147	2597	116	24647	49	1534	132	3970	63	5133	112	2463	63	1420	111	8762	185	2451	122	815	89	941	134	2973	2355
7	13	0.538462	WDR5	113	3619	139	744	109	698	74	365	90	294	90	213	84	5568	56	3639	47	2436	76	798	34	319	75	738	88	1299	2076
3	11	0.272727	WHRN	1290	25412	219	12160	126	39853	203	1186	37	441	213	810	210	15295	72	1054	538	2277	182	556	123	280	857
4	12	0.333333	WIPI1	155	4349	83	2012	170	6138	97	8013	98	669	93	993	71	980	108	3307	165	1059	108	1575	119	959	101	4254	540
1	27	0.037037	WNK1	1746	59317	173	13227	221	2740	158	27000	89	1995	220	1548	331	739	188	8994	84	6863	150	1211	459	689	279	692	98	121	163	869	117	335	174	205	58	289	123	405	1436	1136	84	1835	84	1229	61	4048	74	1435
1	3	0.333333	WNT1	433	713	254	702	266	462	1469
1	7	0.142857	WTAP	198	8554	38	2694	56	3042	59	1518	128	4398	179	509	155	1413	1292
1	22	0.0454545	WWC1	627	79152	110	13677	204	12309	77	1687	80	6630	130	2179	147	1268	74	4352	243	7417	90	1435	536	3964	109	565	81	1349	87	1028	193	10237	153	2659	92	9382	133	1255	165	5129	93	3986	234	2877	125	986	3353
1	22	0.0454545	WWC2	366	93976	110	14244	204	792	77	31157	80	5153	130	3168	147	1059	74	3763	243	5639	90	1181	623	3445	130	580	81	96	87	3019	193	1916	162	9534	122	1810	199	1319	165	1576	93	3333	243	22705	128	3194	5115
3	3	1	XAGE1A	102	1406	142	527	127	2590	111
1	1	1	XCR1	67	5438	4972
2	2	1	XK	416	8079	263	33087	4495
5	5	1	XPA	220	3361	111	4009	106	2272	166	2055	118	9335	679
2	7	0.285714	YBX1	314	671	64	10023	34	2675	90	353	303	235	83	3518	266	934	1825
1	30	0.0333333	YEATS2	197	17150	119	2388	98	751	93	3298	246	2282	113	4158	162	7866	112	10842	45	4356	181	1872	240	2162	162	2172	104	2541	108	482	183	10025	259	1069	162	2120	209	1418	159	8424	177	4495	184	6942	129	839	99	1476
1	11	0.0909091	YES1	129	55278	279	4752	100	3686	99	1868	104	90	150	2292	156	162	180	3106	77	2773	154	3842	132	8201	3045
10	10	1	YIPF1	85	249	220	257	80	5630	164	4390	81	239	88	6826	117	4447	167	375	183	6046	98	7785	538
4	9	0.444444	YIPF2	129	70	61	420	161	82	87	1856	88	1493	117	76	167	155	183	87	136	97	982
1	4	0.25	YPEL1	180	24706	281	6745	44	360	109	2151	3683
1	5	0.2	YWHAB	182	15644	303	2159	124	851	164	869	96	285	2151
5	8	0.625	ZACN	180	77	125	138	45	141	107	260	170	853	125	142	211	126	168	413	344
1	1	1	ZBED1	151	10044	4359
1	10	0.1	ZDHHC1	304	8357	47	1324	243	5067	176	1500	102	410	125	88	159	248	113	2645	83	262	220	108	475
1	15	0.0666667	ZER1	347	15921	252	1448	151	208	437	314	177	1145	115	144	147	332	174	7870	216	688	42	145	120	647	116	652	189	4499	98	1805	103	2031	1609
2	6	0.333333	ZMAT1	48	13083	121	14182	107	6003	102	76	175	11136	100	1810	2532
1	10	0.1	ZMYM1	52	13951	48	472	170	1735	73	1425	250	6728	175	87	213	5524	154	1324	141	174	44	846	2883
1	3	0.333333	ZNF165	963	3950	411	280	139	2252	1001
6	11	0.545455	ZP1	196	1387	122	270	364	431	144	481	188	72	98	1847	128	85	190	69	142	1157	82	114	120	265	180
9	9	1	ZUP1	201	1358	574	5787	111	1811	122	1950	169	4491	189	266	166	3961	152	1524	221	9834	262
5	9	0.555556	ZYX	65	147	223	468	200	145	93	115	522	4896	121	149	170	108	179	911	121	600	534
[truncated: 245 more columns]
