# Supplementary material for: The position of the longest intron is related to biological functions in some human genes
Source: Front Genet. 2023 Jan 10;13:1085139. doi: 10.3389/fgene.2022.1085139 (PMC9875286; doi:10.3389/fgene.2022.1085139)
Supplement: Supplementary file 8 [file Table5.XLSX]

## Sheet: Table
Table S5: Set of 422 human genes with consensus normalized expression values (nTPM) in 55 tissues together with all exon and intron lengths
Longest Int. #	# of All Int.	Ratio A/B	Gene	adipose tissue (nTPM)	adrenal gland	amygdala	appendix	basal ganglia	bone marrow	breast	cerebellum	cerebral cortex	cervix	choroid plexus	colon	duodenum	endometrium	epididymis	esophagus	fallopian tube	gallbladder	heart muscle	hippocampal formation	hypothalamus	kidney	liver	lung	lymph node	medulla oblongata	midbrain	olfactory bulb	ovary	pancreas	parathyroid gland	pituitary gland	placenta	pons	prostate	rectum	retina	salivary gland	seminal vesicle	skeletal muscle	skin	small intestine	smooth muscle	spinal cord	spleen	stomach
6	7	0.857143	A1BG	0.1	0.1	0.3	0.1	0.1	0.1	0.1	0.1	0.1	0.1	0.1	0	0.1	0.2	0	0	0.8	0.1	0.2	0.1	0	0.1	1234.7	0.1	0.3	0.1	0	0	0.3	0	0	0	0.1	0.1	0	0	0	0.1	0.1	0	0	0	0	0.1	0.7	0.1
1	2	0.5	A4GALT	36.9	14.4	5.2	6.2	4.8	4.1	31.5	4.2	8.1	28.8	7.7	25.5	4.5	28.4	3.3	30.8	29.4	4.4	71	5	9.1	51.2	4.3	26.2	6.8	6.6	4.5	3.8	7.8	6.2	1.2	16.8	9.1	4.4	35.4	1.7	0.3	36.4	21.5	19.5	19.9	18.3	7	4.6	16.3	26.8
1	49	0.0204082	ABCA1	24.9	36.8	11.7	11.1	26.2	20.9	13.4	15	16.6	6.9	6	13.5	4.6	5.7	8.3	5	8.1	15.1	4.4	9.1	23.5	7.3	39	12.4	9	18.4	21.9	5.4	9	4.1	1.8	2.5	22.9	22.1	4.2	10	3.8	5.7	5	11	13.5	8.2	7.7	16	7.2	6.7
9	38	0.236842	ABCA10	8.6	1.7	2.8	0	3.6	0	10.5	5.1	7	3.5	3.1	2.7	1.1	3.2	2.7	2.7	12.8	3.5	6.5	3.4	2.7	1.8	4.5	3	0.6	4.6	3.2	2.8	18.4	2.8	0.4	2.7	0.2	5.3	2.2	4	3.4	5.6	0.6	6.4	4.6	3	1.9	2.1	1.1	2.4
1	30	0.0333333	ABCC1	9.9	11.6	0.7	4.1	0.1	3.7	8.7	0.3	0.5	10	3.2	13.4	1.1	11.1	0.1	23	7	3.1	10.3	0.4	3.1	7	2.4	15.6	4.5	1.1	0.5	0.1	9	9	3.6	7.3	2	1.1	15.3	0.7	0.4	9.3	0.9	21.4	9.8	12.5	6.3	0.7	15.8	15.1
1	24	0.0416667	ABCF1	30.5	27.7	4.8	6.8	5.2	25.7	28.6	4.7	6	28.5	3.6	33.3	2	34.6	7.4	32.7	24.8	6.9	32.3	4.3	6.6	28.3	32.9	30.2	7.4	6.3	5.8	3.8	26.5	32.9	13.7	24.9	10.6	10.6	28.5	11.5	11.2	30.6	5.5	107.9	39.8	32.6	10.3	5.1	31	32.6
1	8	0.125	ABHD1	1.2	0.6	0.9	0.1	0.8	0	0.5	1.5	1.1	0.1	0.3	0	0	0.3	0.4	0.2	0.2	0.2	0.5	0.8	0.7	0.3	3.3	0.1	0.2	1	0.7	0.7	0.4	0.1	0.4	0.2	0	1	0.7	0	0.4	1.5	0.2	1.9	0	0.1	0.3	1	0.1	0.2
1	22	0.0454545	ABLIM1	74	94.3	68.3	36	61.6	13.7	55.2	262.6	62.2	36.2	66.9	47.2	37.6	37.6	26.9	207.5	51.7	33.8	267.9	55.8	73.6	55.2	28.5	54.9	50.4	88.3	66.8	42.8	235.6	32.4	42.7	22.2	31.7	129.7	24.2	58.4	111.1	99	26.8	75.8	98.3	34.5	29.5	76.8	20.3	121.8
1	7	0.142857	ACBD3	21.8	17.1	13	20.6	13.2	26.1	24.6	14.3	13.1	27.8	17.7	23.5	17.7	23	20.7	31.1	18	23.7	21.6	12	14.9	20.3	24.5	22.6	21.5	13.9	13.5	10.8	23.4	22.9	28.2	14.7	31.9	14.1	23	25.7	16.2	24.3	16.5	21.7	19.4	17.7	21.9	14.9	17.9	32
1	21	0.047619	ACTN1	118.4	41.1	28.3	150.9	46.3	150.7	104.4	0.7	32.1	109.2	29.4	329.4	50.2	315.7	60.8	155.8	153.4	145.2	111.6	27.7	42.2	36	62.3	100.9	47.9	27.3	12.1	28.5	62.3	47.2	9.2	27.5	96.9	14.2	175.9	110	28.4	117.4	297.9	21.8	59	107.8	529.2	5.1	56.4	173.1
9	18	0.5	ADAMTSL2	3	28.7	7	1	6.1	0.1	1.5	10.8	10.1	2.1	0.6	2.5	1.4	3.1	3.2	1.9	3.2	2.6	42	4.8	6.6	25.8	36.1	23.4	3.4	15.3	10.9	5.9	5	7.2	1.3	16	1.6	19.5	8.5	0.4	0.3	3.4	2.2	4.4	0.8	3.3	0.9	6.5	6.5	2.3
8	9	0.888889	ADAT1	13.5	16.5	12.3	9.6	12.7	7.8	14.2	12.7	15.2	11.9	11.7	11.4	5.2	14.1	12.8	11.8	11.9	6.7	10.9	12.1	11.8	16	18.7	12.9	10.9	13	12.6	12.6	10.4	12.7	14.7	14.3	7.4	13.5	15.4	9.2	9.7	12.2	8.7	9.5	14.1	14.1	6	11.8	20.5	12.1
2	4	0.5	ADCYAP1	1.8	0.2	2.4	11	5.4	0	1.3	0.6	8.3	2.1	0.1	1.7	0.1	3	0	1.3	0.4	7.1	0.5	3.1	27.2	0.5	0.2	1.6	1	32.6	4	2.4	0.1	4.8	0.2	3.6	0.2	14.7	1.4	1.1	0.3	1.9	0.5	0.2	0.6	1.3	1	2.7	0.1	1.6
17	30	0.566667	ADGRB1	0.4	1.8	21.7	0.4	17.5	0.1	0.6	0.9	38.6	2.9	0	0.8	0.3	1.2	0.7	0.7	0.8	0.1	0.5	18.6	12.1	0.4	0.2	0.8	0.4	12.1	9.1	20.3	1.3	0.4	1.6	6.5	0.9	14.8	1.5	0	1.6	0.9	0.5	0.1	3.5	1.1	0.1	0.8	2.5	0.8
1	19	0.0526316	AFF1	33.5	18.2	10.5	18.2	10.7	35.3	22.9	8.6	12.5	25	46.7	23.6	18.4	25.9	11.9	19.3	21.6	19.7	19.7	10.2	23.4	33.1	25	20.8	16.5	18	9.3	1.5	29	28.4	32.1	12.6	27.1	12.6	18.3	22.7	64.1	24.2	23.1	56	23.6	19.5	32.2	9.5	19.6	19.2
1	18	0.0555556	AGO2	7	4.2	8.9	6.3	12.6	11.4	5.9	11.6	8.8	6.7	4.1	7.7	3.2	7.8	5.9	6.3	8.4	5.1	7.1	5.9	13.6	4	3.9	9.2	6.1	14.7	10.5	3.6	9.6	5.1	7.1	8	5.8	11.5	5.8	4	6.8	4.9	4.6	17.6	8.6	6.3	5.3	7.6	5.3	6.6
1	4	0.25	AICDA	0.1	0.1	0.4	3.7	0.3	0.6	0	1.1	0.6	0	0.1	0.2	0.2	0.2	0.2	0.2	0	0.5	0.3	0.3	0.1	0	0.1	0.2	15.5	0.3	0.2	0.4	0	0.1	0	0	0.3	0.6	0	0.1	0.2	0.3	0	1.4	0.3	0.8	0	0.1	0.7	0.2
1	3	0.333333	AIMP2	18.4	21.1	13.2	14.4	14.4	12.5	17.5	15	17.1	10.7	12.3	26.1	48.2	16.8	16.8	22.2	14.5	8.9	34.7	14.6	15.1	21.5	34.1	12.7	14.4	14.5	14	12.7	7.5	17.1	28.9	7.8	13.5	14.3	12	24.7	12	16.6	15.3	156.1	21	28	19.5	14.3	13.1	14.7
12	13	0.923077	AIRE	0	0	0.8	0.1	0.6	0.1	0.1	0.4	0.9	0	0.2	0	0	0	0	0	0	0	0	0.6	1.1	0	0	0	0.2	0.7	0.8	0.6	0	0	0	0	0	0.7	0	0	0.2	0	0.1	0	0.3	0.1	0	0.4	0	0
5	6	0.833333	AK1	28.8	34.8	89.9	11.6	73.8	28.6	17.1	89.6	95.8	37.8	128.2	32.5	18.1	14.4	28.8	32.3	345.2	22.7	252.5	71.7	104.1	24.5	26.7	75.3	5	89.5	90.6	67.1	45.4	15	47.5	34.1	7.6	91.7	17.2	39.9	29.3	33.4	36.2	1359.2	13.7	12.2	22.1	105.2	21	24.1
1	8	0.125	AKR1A1	68.1	73.3	37.4	74.1	40.4	49	124.4	41.1	40.6	84.7	47.7	107.6	190.4	60.4	91.5	153.1	89.7	62.2	57.6	36.4	43.2	326.5	326.3	76.5	98.1	43.4	39.2	36.2	62.3	159.4	61.3	100.1	64.4	42.3	76.5	116.5	23.4	124.1	60.6	46.9	69.8	173.1	79.7	42.6	93.2	113.8
1	16	0.0625	ALDH16A1	16.3	14.2	2.7	9.7	3.3	10	14.6	3.4	3.8	17.3	3.9	12.4	14	16	0.8	15.6	13.1	3.5	7.9	2.7	3.7	13.6	17.2	11.8	10.5	4.3	3.7	2.6	11.4	18.8	3.9	7.6	5	3.6	10.4	2.3	1	10.8	4.9	7	15.9	19.3	3.2	3.7	28.5	14.2
4	9	0.444444	ALDOA	570.9	702.2	622.3	447.1	706.9	739.1	517	618.1	725.6	478.1	552	768.8	522.6	538.2	202.7	1313.9	453.6	424.4	2217.4	701.2	658.1	685.8	218.9	429.3	361.1	729.4	660.9	657.8	514.7	393.8	950.9	529.2	354.3	782	461.6	403.8	469.2	912.3	603.1	27009.6	630.5	492.4	469.4	541	420.8	599.9
1	8	0.125	ALG3	20.6	32.9	9	15.1	9	15.9	19.9	10.5	11.1	17	12.5	21.8	17.1	17.7	12.6	30.8	15.3	11.7	18.9	8.4	9	18.1	58.4	18.3	13.1	10.2	9.5	8.1	12.8	37.4	23.3	14.7	19.7	10.4	20	18.5	6	27	13.8	30.5	24.6	20.6	16.5	9.9	20.9	23.3
1	28	0.0357143	ALK	0.3	0.6	2.2	0.2	2.2	0	0.1	0.7	2.8	0.1	0.6	0.4	0.1	0	0	0	0	0.2	0	1.3	10.8	0	0	0.1	0	3.8	5.2	1.6	0	0	0	1.3	0	7.2	0	0.2	0.7	0.1	0.1	0	0.1	0.3	0.1	2.2	0	0.1
8	10	0.8	AMY1A	0	0	0	0	0	2.7	0.5	0	0	76.7	0	0	0	0	0	0	27.8	0	0.7	0	0	0	0	1.5	0	0	0	0	0.9	6.9	0	0	0.8	0	0	0	0	22262.5	0	0	0.8	0	0	0	0	0
1	8	0.125	ANGPT1	25.3	5.7	4.7	2.6	4.5	0.7	4.6	4.5	2.8	5.8	3.6	3.4	2.3	3.5	4.8	3.5	3.1	13.3	4.8	4.6	10.4	11.2	2.2	21.9	1.4	8.1	3.2	1.5	9.6	1.6	1.2	5.9	20.6	5.1	17.8	3.3	0.6	12.1	33.8	23.6	1	2.6	3.4	4.6	11.1	4.1
3	5	0.6	ANGPTL1	57.1	45.5	2.1	10.6	2.6	0.9	27.1	2.2	2.7	21.5	1.8	44.4	9.7	69.7	14.2	34.1	59.5	28.2	23	2.8	12.7	17.7	24.1	12.7	3.6	2.2	1.6	2.1	68.8	22	1.1	2.2	134.9	1.7	12.4	27.8	9.7	36.6	9.6	30.6	8.4	26.9	66	1.9	11	21.8
2	22	0.0909091	ANKAR	0.2	0.4	0.3	0.2	0.4	0.2	0.4	1.1	0.4	0.2	1.3	0.2	0.2	0.4	0.6	0.2	0.3	0.3	0	0.2	0.6	0.2	0.4	0.3	0.5	0.3	0.3	0	0.3	0.5	0.6	0.1	0.3	0.4	0.5	0.4	0.6	0.5	0.2	0.1	0.3	0.4	0.2	0.3	0.4	0.5
1	24	0.0416667	ANKFY1	13.9	16.2	19.6	13.6	24	16.5	12.7	24.1	17.8	14.6	14.2	21.7	11.6	18.1	10.7	13.8	15.3	12	10.7	17.8	26.1	11.4	14.1	15.5	14.1	27.1	22.6	15.5	20	9.7	19.2	12.4	14.3	25.1	12.3	14.1	13.2	13.8	12.3	14.2	20	13.8	14.9	23.9	15.2	13.1
1	6	0.166667	ANP32A	51.3	35.1	54.8	88.1	65	138.2	72.3	67.4	60.1	54.5	39.9	81.8	71.4	59.6	51.2	66.4	75.7	60.3	129.1	53.7	72.5	75.8	77	71.6	157.5	62.8	61.2	47.6	58.3	54.2	61.9	27.8	102.4	66.9	76.1	89.8	106.9	54.5	67.4	62.9	36.4	77.6	57.5	71.1	86.3	79.7
1	22	0.0454545	AP1G1	18.3	26	14.3	23.6	16.8	77.4	25	20.1	21	20.5	24.4	23.8	22.8	18	25.8	26.9	18.2	19	13.7	17.3	15.6	36.7	33.5	21.6	24.8	15.3	15.3	16.7	15.5	24.4	40.7	16.9	17.7	16	22.7	25.9	53.2	22.8	16.4	28.4	26.8	23.8	16.2	13.6	22.6	29.6
5	5	1	APEX2	7.2	8.9	6	8.9	6.2	10.1	7.2	6	6.7	7.2	6.4	9	9	7.5	8.6	15.6	7.4	6.4	8.2	5.8	6.4	10.8	11.1	7.3	11.4	6.3	6.2	5.6	9.7	7.5	7.2	7.1	9.1	6.4	7.8	10.6	2.3	7.1	6.6	7.6	12.2	9.2	7.1	6.3	11.2	8
1	9	0.111111	APLF	1.3	1.1	1.8	0.8	3	0.7	1.4	0.1	2.2	1.2	0	0.9	0.6	1.3	1	1.5	0.5	1	0.9	2.5	1.4	0.9	1.5	0.9	1.2	1	1.9	0.6	0.9	0.6	0.9	0.4	1.8	1.5	1.1	0.8	0.4	1.2	1.3	1.1	2.4	0.5	1.1	0.6	0.8	0.7
3	3	1	APOA1	1.8	1.4	1	3.7	1	0	2.1	1	1.4	0.7	0.9	4.8	1724.8	3.5	0.4	1.1	6.2	1.7	42.7	0.9	2.5	3.8	19406.1	2.7	3.3	0.9	1	0.9	23.3	2.5	0	4.3	1.6	0.9	1.2	0.2	0.1	0.7	1	0.8	0.9	4087	2.1	1	9	14.7
1	7	0.142857	APTX	9.5	14.9	15.2	7	15.1	11.1	10.5	15.2	20.4	8.9	14.3	10.3	8.7	8.6	7.7	14.8	9	4.9	9.4	15.2	15.9	11.9	15.8	9.4	8.2	15.1	15	14.6	8.6	9.6	12.2	7.6	7.9	15.5	9.7	11.3	8	9.1	6.6	9.9	15	8.4	8.7	15.1	9	9.8
3	34	0.0882353	AQR	3.7	3.9	4.5	3.5	5.5	4.1	6	7.9	5.4	5.7	3.8	4.2	3.4	4.5	4.2	3.5	4.4	3.1	2.7	4.5	5	5.2	4.1	3.6	4.2	4.4	5.1	4.3	5	4.1	5.3	2.5	4.4	4.9	4	4.3	8.1	3.4	3.7	2.8	4.2	3.6	3.9	4.5	4.7	3.9
1	8	0.125	ARFIP1	17	14.9	8.4	15.9	9.3	3.7	23.7	10.5	10.9	22.7	10.6	28.4	23.4	21.9	20.6	21.1	18.7	20.1	10.3	7.9	12.2	20	15.6	17	15.2	9.9	9.5	7.3	17.7	10.6	22.6	10.6	18.2	10	21.3	28.1	20.4	13.8	17.3	6.7	17.5	21.5	20	10.4	18.5	23
9	15	0.6	ARHGEF15	45.4	5.9	4.9	4.1	3.7	0	41.9	3.8	4.8	8.6	3	6.6	3.1	11	1.6	4.8	9.9	7.3	25	3.7	3.8	15.8	2.9	22.3	3.2	4.4	4.2	2.6	3.8	4.3	3.4	4.1	14.8	4.3	8	2	0.2	5.2	3.6	13.4	7.2	6.5	7.2	3.5	8	6.9
1	15	0.0666667	ARRB1	31	7.1	50.2	22.1	49	15.9	24.3	28.7	47.9	9.8	3.3	26.4	22.1	10.3	6.2	19.2	16.1	13	17.8	54.7	41.1	12.1	10.2	53.4	15.4	48.5	54.7	49.1	16.4	24.7	3.8	4.1	25.3	41.6	16.4	22.7	5.3	12.8	9.7	11.6	17	27.4	22	19.2	40.5	34.1
1	27	0.037037	ASH1L	14.2	12.9	22.4	8.6	24.8	12	17	27.6	25.9	14.5	16.8	11.6	9.8	14.6	21	9.3	11.5	9.1	12.7	25	21.3	14	10.1	10.4	11	20.9	21.1	22.3	21.5	10	18.4	8.4	10.4	21.1	15.8	11.6	26.4	15	15.5	30.6	20.6	10.3	12.8	20.9	10.6	12
3	11	0.272727	ASIC1	1.5	0.7	16.9	0.9	17.9	0.1	1.7	12	17.6	3.2	3.2	4.9	0.8	1.9	0	2.4	3	2.6	1.8	15.7	16	0.6	0.2	0.7	0.4	16.9	22.6	13.3	1.1	0.5	5.1	0.9	0.6	16	2.8	1.2	1.1	3.6	1.9	0.3	0.9	2.5	2.3	9.7	0.3	2.8
7	15	0.466667	ASPSCR1	16.1	20.6	14.8	8.4	15	15.1	17	14.7	20.6	16.1	14.9	16.1	13.7	15.7	7.9	16.9	14.1	7.7	22.5	14.2	14.3	27.3	58.3	17.4	12.3	18.1	14.9	14.4	13.5	23	14.9	30.8	13.1	16.8	21.7	4.6	5.7	18.4	6.7	44.6	20.5	18.3	5.2	13.3	20.9	22.9
8	8	1	ASTL	0.1	0	0.9	0.3	0.3	4.1	0.1	0.9	4.4	0	0.3	0.2	0.1	0.1	0.2	0.2	0	0.2	0	0.7	0	0	0	0.2	0.5	0.1	0.1	0.2	0.1	0	0	0.3	0	0.1	0.3	0.1	0	0.2	1	0	0.9	0.4	0	0	0.7	0.2
1	9	0.111111	ATG14	6.1	6.7	5.5	4.6	6.7	29.2	6.4	7.1	6.8	7.4	5.3	6.2	5.3	7.7	2	7	5.6	5.8	8	5.9	5.6	6.3	4.9	5.4	4.6	6.2	5.9	5.7	8.1	4.9	8.1	3.4	6.3	6.5	5.7	3.8	8.9	6	6.6	16.2	8.6	5	6.1	5.9	5.6	4.8
18	18	1	ATG7	16.9	13.6	10.1	25.2	12.7	48.1	18.2	6.8	20.6	14.6	18.1	17.5	13.1	15.1	16.8	16.9	18.8	16.7	10.9	12.2	11.6	13.9	13.3	21.1	24.1	12.1	14.1	9.8	12.3	11	21.4	7.6	21.1	14.3	11.7	19.4	10.4	12.3	12	13.1	17.4	13.9	20.2	12.4	16.6	14.5
1	25	0.04	ATP13A1	12.9	17.2	6.4	22	6	16.3	14	5	8.7	17.2	10.4	14.7	18.8	16.4	8	15.7	15.1	14.1	9.7	6.9	7.5	12.9	13	14.1	21.6	7.3	6.1	6.5	21	21.2	23.6	18.3	13	6.4	15.2	13.1	8.9	17.8	12.7	12.9	15.9	22.4	11.7	4.9	26.6	16.8
9	22	0.409091	ATP2A1	1.3	1.1	1.3	1.6	0.8	1.9	1.8	0.9	2.6	0.8	0	1.2	1.6	1.5	0.4	28	1.4	0.5	1.1	0.8	0.6	1.3	3.1	1.3	2.9	1.2	0.6	0.3	1.6	1	0.5	3.2	0.7	1.4	9.6	0.4	8	67.8	3.5	8320.7	2.2	2.3	0.4	0.7	1.5	1.1
5	19	0.263158	ATP2A2	61	50.1	27.9	58.3	29.2	46.4	34.4	34.9	24.9	43.7	18.3	64.8	48	47	39.4	182.8	67.6	61.1	1015.1	33.7	26.8	34.8	55.2	49.4	36.3	29.6	42.4	20.6	42.4	38.5	56.5	24.7	55.8	29.4	94.2	69.7	19.2	93	70.7	2883.7	46.2	56.9	75	30.2	30.8	47.6
6	8	0.75	ATPAF1	66.6	90.6	83.3	23.5	84.1	27.6	30.5	92.3	116.1	30.3	90.5	45.3	35.6	22.7	29.7	30.4	27.5	26.1	223	78.5	99	98	96.1	22.1	28.1	82	81.6	76.3	29	41.6	122.5	44.1	32.5	81.2	32.5	48.5	64.5	48.8	29.3	223.1	19.9	35.5	32.6	72	21.8	42.4
2	3	0.666667	BAD	61.1	85.8	81.7	13.3	77.4	23.5	59.3	77.5	134.2	64.5	72.4	77.4	26.7	65.3	12.8	73.5	59.3	15.7	103.9	80.9	75.7	87.3	96.9	59.2	14.8	81.9	80.9	78.6	55.6	54.1	35.9	55.8	21.9	77.8	80.4	15.2	17.4	58.2	27.9	51.1	70.1	45	14.1	78.9	45.4	87.8
1	6	0.166667	BCAR1	33.2	22.4	2.7	4.2	3.4	0	28.2	12.6	6.6	34.7	4.1	30.4	16	39.5	2.6	22.7	25.5	9.5	44.1	2.8	2.6	47.5	34.5	39.2	2.2	3.8	1.1	0.5	19.9	32.7	5.9	29.7	14.2	2.7	25.8	3.6	1.3	25.7	5.7	94.5	17.4	33.3	3.8	0	33.9	45
3	11	0.272727	BCAR3	31.3	10.7	16.4	6.7	18.4	1	18.7	19.2	15.4	10	18.3	15.4	13.6	5.8	3.7	8.2	9.6	7.6	12.3	13.7	19.9	16.1	12	14.3	13.9	20.4	17.1	11.7	11.5	4.2	4	4.6	17.1	17.6	9	16.7	1.5	22.1	9.6	24.6	15.4	13	8.1	17.5	4.8	16.4
2	2	1	BCL2	12.9	1.9	5.5	10.3	7	5	9.7	5.4	3.9	10.6	0	6	4.4	11.7	2.9	5.9	11.9	6.5	5.4	2.9	7.5	6.7	2.1	3.7	14.8	11.8	7.1	2	14.7	3.1	13.1	4.7	4.6	7.6	6.4	5.5	2.1	3.7	7	16.7	4.6	8.2	6.6	8.6	18	3.9
1	1	1	BDNF	0.3	0.5	2	0.2	2.3	0.2	0.2	2.8	8.4	0.6	0.1	0.3	0.3	0.2	3.3	0.6	0.1	0.7	3.3	8	1.9	0.3	0.1	2	0.1	3.1	1.1	0.9	0.5	0.4	0	1.2	1.6	1.9	2	0.1	0.7	0.3	1.8	0.4	0.9	0.1	0.1	0.4	0.1	0.3
2	10	0.2	BEST1	7.8	3.7	20.4	8.3	31.2	26.5	5.4	27.2	23.2	5.1	13.6	3.8	1.7	4.1	10	2.8	6	5.2	4.5	18.6	24.7	3.4	2.6	10.4	2.3	29.5	30.2	15.9	4.7	2.5	0.3	3.4	2.4	39.4	4.1	1	6.8	2.3	2	1.6	2.6	3.9	1.8	24.5	11.1	3.4
2	3	0.666667	BLOC1S1	122.8	169.9	253.7	82.2	260.3	225.7	113.5	267.2	296.3	89.4	253.6	177.7	146.6	119.9	152.4	178.6	134.5	77.7	157.6	255.7	272.7	196.2	221.1	114	108.4	264.1	260.4	250.1	94.3	111	177.1	110.5	72.2	263.8	114.1	169	82.4	108.2	77.8	312.3	115.4	156.7	100.5	266.2	176.3	166.2
2	4	0.5	BLOC1S2	25.8	34.9	36.7	26.1	38.8	74	24.7	36.7	41.8	20.9	32.3	18	15.7	14.7	22.9	58.4	16.1	14.6	23.9	38.1	41.4	33.9	41.2	30.9	38.5	40.1	40.2	37.1	18.2	26.1	25.6	36.4	16.2	40.5	23.7	18.6	19	28.1	9.9	75.1	39.8	23.6	11.6	40.2	44.5	22.5
8	19	0.421053	BMP1	11.1	17.6	4.1	6.4	4.5	1.4	9	4.9	4.4	14.5	4.8	8.1	4.9	12.8	3.9	7.1	11.9	9.9	5.7	4.5	6.5	7.7	14.8	8.4	1.7	5.2	4.4	3.8	6	4.4	3.5	3.5	27.5	4.4	9.7	5.4	0.6	3.8	6.2	3.4	5.9	5.9	14.5	4.5	5	4.3
1	19	0.0526316	BRAF	8.5	5.9	5.9	5.6	8.4	16	8.9	13.4	9.9	8.3	5.7	7.8	4.7	8.4	8.3	7.5	8	5.9	7.3	8.2	6.7	7.4	6.7	10	7	4.8	5.3	7.2	9.9	8.4	11.5	9	7.3	6.2	8.3	5.4	17.1	7.3	5.9	8.7	10.5	6.9	6.1	2.9	6.8	7.9
3	22	0.136364	BRCA1	3.1	1.8	3.9	7.6	6.8	13.2	3.6	4.4	4.5	2.7	2.6	6.9	3.2	3.1	2.3	4.1	3.8	1.9	3.1	3.3	3.6	2	5.7	3.2	10.4	5.7	5.2	2.7	2.8	2.8	6	2.9	3.9	5.7	2.4	7.5	8.3	3.2	1.7	4.3	6.1	5.1	3.9	3.7	3.9	3.7
2	16	0.125	BRD7	32.5	34.4	52.4	33.9	56.9	66.5	36.4	55	70	33.9	51.2	40.2	31.3	37.1	47.4	49.7	34.6	26.9	35.9	50.9	54.3	38.9	30.9	35.6	46.9	56.2	55.2	47.8	33.6	48.2	56.5	31.1	43.5	56.5	33	38.8	50	35.3	33.4	54.9	42	35.4	34.8	54.6	37.7	39.9
1	17	0.0588235	BRF1	10.5	11.5	20.1	5.6	20.1	6.6	10.6	20.6	21.2	12	10.9	10.8	7.6	12.2	4.2	10.5	12.9	6.1	10.8	15.8	17.5	11.6	13.2	8.5	8.2	29.2	23.1	15.6	13.1	15.2	10.4	20.6	6.1	25.4	12.1	4.2	7.5	10.2	6.4	17.8	11.2	10.4	4.6	17.5	12.7	11.3
6	19	0.315789	BRIP1	0.3	0.3	0.7	1.7	0.9	7.3	0.9	1.3	1.1	0.2	0	1.7	2.1	0.8	0.4	1.5	0.3	0.6	0.1	0.7	0.3	0.3	1.6	0.4	2.8	0.6	0.2	0.7	1.1	0.3	0.1	0	0.8	0.7	0.4	1.9	0.5	0.4	0.2	0.1	2	1.9	0.9	0	0.7	0.9
1	14	0.0714286	BTRC	5.2	9.3	14.7	3.8	19.8	2.9	8.6	9.2	17.5	6.9	7.7	5.6	3.9	6.2	10.6	8.4	7.7	5.9	14.8	18	16.7	8.1	6.5	4.9	4.3	11.1	13.1	16.6	11.1	6.5	13.2	9.5	7.9	12.8	8.9	4.8	21.8	7	5.9	12.3	6.9	4.7	7.2	8.8	6.6	5.7
2	2	1	C1QA	378.5	237.9	79.7	135.3	91.5	54.3	96.9	81.7	136.4	76.5	126.9	144.2	173.9	43.5	26.2	58.8	76.3	173.9	75.4	76.3	149.3	55.6	210.5	407.8	536.9	122.9	90.4	75.9	37.9	34.5	26.4	46.7	258.5	97.9	47.5	121.3	4.2	48.5	55.1	15	20.7	191.7	196.9	102	1101.4	91.6
1	1	1	C3AR1	18.1	10.7	3.3	40.4	5	23.1	6.8	4.7	5.8	6.8	6	7.5	6.6	3.8	1.5	4	5.9	16.3	3.8	3.4	10.2	3.1	10.8	18.7	12.5	9.4	4.6	2.3	3.8	6	3.3	2.5	22.2	8	3.3	6.9	0.8	5.7	4.4	1.4	1.8	9.7	15.7	10.7	21.5	5.4
1	11	0.0909091	C4BPA	0.6	0.7	0.3	2.5	0.2	0.1	4.6	0.7	0.2	6.4	0	1.7	0	4.5	0	0.1	1	3.2	0.1	0.1	0.3	0.6	1934.6	174.8	0.3	0.4	0.3	0	1.5	9.7	0.3	0.1	0.8	0.5	0.1	0.8	0	1.1	0	0	0	0.8	0.1	0.1	1.2	0.4
3	38	0.0789474	CACNA2D1	11.7	14.6	10.4	4.3	13	0	4.1	1.4	16.3	5.3	0	9.4	5.1	7.5	2.4	5.4	3.9	6.4	31.6	19.5	11.6	8.4	1.3	3.5	2	6.1	10	14.1	8	1.5	1.2	6.4	4.2	9	13.8	5.2	8.4	2.7	6.5	79.4	4.8	3.4	12.3	3.6	4.5	5.7
1	1	1	CALHM1	0	0	0.7	0.1	0.8	0.1	0	1.2	1.1	0	0	0	0.1	0	0.1	0	0	0	0	0.9	1.5	0.8	0	0	0	1.8	1.1	0.8	0	0.1	0	0.1	0	2.3	0	0	0.1	0	0	0	0	0.1	0	0.2	0.1	0
1	16	0.0625	CAMSAP1	6.8	7.5	12.6	5.6	13	10.4	5.5	13	12	7.9	2.3	6.1	3.2	7.6	5.3	20.2	7.8	5.2	7.9	13.6	11.2	4.6	4.3	6.8	5.9	8.3	9.8	11.9	10.8	8	6.1	8.8	5.3	9.6	6.3	3.5	106.4	7.6	6.5	33.1	10.4	4.4	7	6.1	5.3	5
7	8	0.875	CASP8	11.6	10.3	3	28.9	2.1	67.2	14	1.5	2.5	9.6	4.9	16.3	20.7	8.6	13.3	13	14.2	13.3	5.2	1.9	2.3	10.8	14.2	19.8	38	2.5	2.7	1.8	7.8	7.9	2.9	3.4	10	2.3	7	17.8	4.7	8.5	7.4	3.3	12.2	26.2	10	3.2	37.4	16.1
2	16	0.125	CCDC22	10.1	12.4	8.4	10.2	9	18.8	10.4	9.1	10.9	11.5	8	12	10.5	12.3	5.4	14.3	11.4	6.5	12.2	8.6	8.4	12.3	13	10.8	15.2	9.9	8.6	8.3	11.3	14.4	8.8	11.3	7	9.2	13.6	5.3	4.8	12.4	8.7	17.4	13.9	13.6	6	8.8	20.6	13
2	4	0.5	CCKAR	0	0	1.4	0	0.3	0	0.1	0	0.3	0	0	0.3	1.6	0	0	0	0	29.4	0	0.6	2.6	0.1	0	0	0	0.7	5.3	0.2	0	0	0	0.1	0	0.7	0	0	0	0	0	0	0	0	0	0.3	0	16.7
1	9	0.111111	CCM2	31	41	63.8	25.4	67.7	15.6	26.8	56.4	89.8	19.1	46.6	28.4	13.4	20.5	6.4	22.6	19.1	11.6	33.1	60.7	60.1	24.2	86.7	29.4	43.9	63.9	61.4	58.5	16.2	26.8	21.5	30.7	14.6	65.1	24	10.9	9.4	18.9	14.6	48.6	21	27.8	17.1	56.3	55	24.2
1	10	0.1	CCNK	20.9	18.2	8.3	26.9	10	103.1	17.1	11.3	12.9	18.1	10.3	26.6	25.7	19.1	19	25.7	22.3	18.6	18.5	9.5	10.5	16.7	18	21.9	28.6	11.6	9.6	7	26	16.8	13.6	19.9	19.9	10.8	17.1	28.3	16.4	20.8	16.3	39.5	21.8	28	20	8.5	25.1	25.2
1	6	0.166667	CD2BP2	31.4	49.7	40.4	34.3	41.6	24.1	33.2	38.9	42.9	38.9	35.6	37.3	30.2	45.3	25.1	35.6	41.3	22.2	34.2	41.1	41.7	37.5	27.5	33.1	39.1	42.7	41.1	39.4	37.2	41.1	42.8	43	24.6	40.1	38.6	23.9	16.3	30.3	35.8	47.3	33	35.5	31.8	41	46.7	37.2
9	14	0.642857	CDC25A	0.7	0.9	0.8	3.3	0.7	15.5	1.1	0.6	1	0.6	0.6	3.6	2	0.6	0.9	2.4	0.2	0.3	0.4	0.7	1.6	0.6	0.8	0.3	4.5	1.1	1.6	0.7	2.2	0.7	0.8	0.8	2.6	1.4	0.6	3.9	2	0.8	0.7	0.4	0.6	1.8	1.1	0.7	2	0.9
3	17	0.176471	CDH16	0	0	0	0	0	0	0	0.1	0.1	0	0	0.4	1.4	0.3	4.7	0.3	11.1	0.3	0.1	0	0	251.5	0.2	0.1	0	0	0	0	0	0	0.1	0	0	0	0.1	0.1	0	0	3.9	0.4	0	1	0	0	0	0.2
1	11	0.0909091	CDH5	84.6	14	18.4	15	15.1	0.2	72	14.7	16.7	16	15.2	16.3	8	20	8.7	12.5	17.3	29.9	61.1	13.4	14.2	19.2	24.2	95.8	13.3	16.2	16.3	10.2	8.1	7.8	10.4	7.5	237.9	16.3	11.7	10.3	1.3	12.1	9.2	42.2	14.6	17.1	28	14.7	20.6	13.5
2	12	0.166667	CDK19	6.2	3.4	23.9	7.3	33.6	11.8	6.5	20.4	27	6.7	11.4	7	5.4	10.3	3.8	8.2	5.4	8.4	4.5	23.3	23.3	6.5	5	6.8	9.5	29.1	28	19.1	9.9	3.9	6.5	2.3	11.6	27	27	6.5	8.9	4.5	6	3.3	8.6	6.8	7.4	22.6	8.1	7.2
5	8	0.625	CEACAM1	7.7	10.6	1.4	31.4	1	75.2	13.4	3.1	1.8	10.3	0	248.6	53.8	11.2	3.9	65.4	6	7.5	3.1	2.2	0	31.9	61	6.8	4.3	0.4	0.2	0.3	1.1	2.5	1.8	3.8	33.4	1.5	20.4	142.6	0.6	59.4	10.4	2.8	3.1	51.4	13.2	0	8	20.1
6	7	0.857143	CELA1	0	2.2	0.1	0.2	0.1	0.2	0	0.1	0.2	0	0	0	0	0	0	0	0	0	0	0.1	0.3	0	0	0	0.8	0.1	0.1	0	0	6.6	0	0	0.4	0.1	0	0	0	0	0	0	0	0	0	0.1	0.3	0
16	48	0.333333	CENPE	0.4	0.2	0.4	2.7	0.4	10.1	0.6	0.2	0.5	0.4	0.4	1.8	1.5	0.6	0	2	0.2	0.8	0.2	0.3	0.6	0.2	0.5	0.8	5.7	0.5	0.5	0.3	0.1	0.1	0.3	0	1.4	0.7	0.3	2	0.4	0.3	0.2	0	2	1.7	1.2	0.3	1.2	1.1
1	10	0.1	CERS2	92.6	309.7	139.3	53.6	177.3	80.8	101.1	182.1	161.5	94.6	154	81.2	95.4	80.7	90.4	46.6	94.9	98	72.3	137.1	182.2	263.9	738.3	136.2	56.8	209.3	182.5	126.6	105.3	130.4	160.7	85.4	114.8	196.3	83.9	89.5	38.5	62	83.4	37.8	45.4	103.6	100	190.3	65.6	129.1
11	13	0.846154	CES1	95.7	14.2	0.8	3.3	0.8	27.2	43.9	0.7	1.9	22.8	3.6	62.9	24.2	60.9	7.5	41.4	55.1	275.5	48.1	0.7	3.1	4.8	2537.7	169.3	1.9	2	1	0.6	20.5	8.9	0.7	3.8	8.6	1.7	39.5	12.4	2.9	41.8	36.7	5.2	13.6	27.6	40.7	0.9	41.4	56.6
6	6	1	CIAO1	17.9	32.6	28.1	17.2	29	12.2	19.6	31.1	30.6	19.1	26.6	16.9	20.2	15	18.2	20.2	19.9	15.3	30.7	29.2	28.2	31.3	33	17.8	22.5	29.2	28.8	28.4	18.8	18	36.5	13.5	18.9	29.1	17.1	17.8	17.5	23.8	19.7	28	19.5	17.8	16.7	29.8	21.5	16.9
1	3	0.333333	CLC	2	0.1	0	30.3	0	456.3	0.3	0.2	0.4	0.3	0	10.3	25.6	0.3	0.1	0.9	1.8	16.7	0.5	0	0.3	0.3	4.9	6.3	1.8	0.1	0	0	0.1	0.4	0.2	0.4	1.4	0	0.1	8.2	0	0.9	0.2	0.2	1.5	41.9	24.7	0.1	11.4	15.8
2	12	0.166667	CLCC1	14.8	16.7	9.6	11.5	13.5	6.2	16.5	10.3	11.8	17	7.1	14.2	13.3	17.2	24.5	10	15.2	14.1	18.5	9.9	10.6	11.1	22.3	13.1	10.6	12.5	10.5	9.5	18.7	25	21.4	18.5	17.9	11.3	20.3	13.3	11.9	22.5	20.2	27.4	10.4	12.8	15	9.6	11.6	16.3
1	8	0.125	CLEC10A	21.1	3.4	0.3	29.7	0.3	2.6	8.6	0.2	1	4.1	2.1	13.8	15.9	3.8	1.2	10.5	4.5	19	6.4	0.2	1	2.5	7	12.4	19.9	0.4	0.4	0.1	2.1	2.8	1.3	1.4	0.7	0.4	3	18.4	0	4.4	4.7	3	10.1	25.8	19	0.2	18.7	7.7
4	12	0.333333	CLEC18A	0.2	0.9	0.1	0	0.3	0.3	0.3	0.7	0.5	0.2	2.3	0.3	0	0.1	0	0.1	0.3	0.1	0.1	0.2	0.3	23.2	0.2	0.4	0.1	0.3	0.3	0	0.2	0.4	0.1	0.4	0	0.4	0.3	0.1	0.1	0.6	0	0.2	0.3	0.7	0	0.3	1.2	0.5
1	6	0.166667	CLMP	63.8	6.5	0.6	14.9	0.8	0.4	24.8	7.8	2.7	20.1	3.4	31.7	7.4	30.6	4.3	10.2	18.6	23.3	8.8	4.9	0.4	6.1	0.4	8.2	7.5	3.7	2.4	0.8	9.1	2	0.2	1.9	26.5	2.9	7.5	10.7	0.9	5.4	8.6	1.7	5.9	17.5	36.6	2.2	8.1	16.2
2	3	0.666667	CMTM1	1	1.1	1.3	2.5	1.2	0.3	0.5	1	1.8	1.1	0.1	1.3	2	1.5	0.4	0.7	1.1	1.8	0.5	0.7	1.2	0.8	0.5	1.3	1.7	1.7	0.6	0.2	1.9	0.6	1.1	0.8	1.2	1.8	0.7	0.5	0.9	1	0.5	0.4	0.9	1.5	0.6	0.8	3.2	1.2
1	4	0.25	CNBP	288	311.2	184.2	182.8	190.7	256.3	277	206.6	213.2	283.9	188.3	274.6	200.3	288.5	199.3	267	278.1	196.9	491.7	178.2	208.7	229.2	437.2	260.5	253	193.9	192.2	175.5	389.3	309.9	280.2	170.8	216.1	193.4	258.8	221.1	233.8	252.9	285.1	1217.6	287.1	200.9	237	205	202.4	264.2
1	10	0.1	CNNM1	0.2	1.1	6.8	0.2	10	0	0.5	5.5	16.7	1.7	0	0.6	0.4	0.9	1.7	0.8	1	0.3	0.1	6.8	5.9	0.9	0.2	0.1	0	4	4	10.3	2.6	1.1	0.7	3.7	0	5.5	1.7	0.4	5.3	0.8	0.8	0	1.1	0.6	0.4	1	0.1	0.6
1	48	0.0208333	CNOT1	30.1	35.4	7.8	47.4	10.2	46	36.7	16.4	11.9	35	30.2	60.7	55.5	32.1	27.9	73.8	39.3	28.6	25.1	8.5	16.1	40.2	36.3	33.6	58.6	11.2	8.9	5.4	39.5	41.4	60.1	21.4	35.4	10.5	31.5	57.9	32.6	39.1	30.9	52.9	43.5	52.8	34	8.1	43.3	42.5
1	1	1	CNR1	23.1	5.5	9.4	3.5	24.8	0.7	17	10.8	17.4	5.2	0	10	1.2	7	2.7	2.4	11.3	2	0.8	19	21.1	0.9	0.1	4.1	4.5	10	3.8	21.3	3.8	1.5	0.5	20.8	3.1	5.1	2.9	3	1.5	2.6	2.1	2.4	3.4	10.6	3.7	0.2	1.7	4.3
22	22	1	CNTN1	3.9	33.5	68.8	2.5	76.3	0.2	8.9	124	80.5	14.2	0	3.1	1.7	11.6	2.6	9.1	2.2	11.8	0.8	90.4	57.3	12.6	1.2	4.4	4.6	92.7	85.3	68.8	49.7	6.1	1.5	10.5	0.3	71.7	28	3.9	27	5.5	28	0.8	12.9	3	10.7	124.8	8.2	5
1	23	0.0434783	CNTNAP2	0.1	0.8	4.6	0.2	11.5	0	0.6	1.1	18.4	0	0	0.7	0	0	0	0.4	0.6	0	0.1	5.2	10.8	0.1	1.9	0	0.4	5.6	3.4	16.7	1.1	0.2	0.3	3.9	0.5	4.1	4.1	0.4	14.5	0.1	0.1	0	0	0.9	0	0	0.4	0.2
1	13	0.0769231	COG1	20.6	23.6	35	11.2	39.3	16	21.2	29	41.3	22.2	25.4	23	16.3	21.9	17.7	13.3	20.6	12.2	36.4	39.8	32.4	17.4	15.5	15.4	12.2	27.5	26.5	39.7	23.9	27.8	17.7	33.2	13.6	28.5	19.5	19.8	25.6	19	17.6	52.9	19.8	20.1	19	23.7	17.6	21
3	11	0.272727	COLGALT1	37.6	14.4	6.8	38.5	7.2	33.2	27.7	7	13	29.7	10.9	25.9	16.4	28.6	4.4	18	26.7	19.2	21	5.8	13.8	12.7	16.4	35.2	29.9	9.8	7.3	4.4	23.7	15.9	9.1	10.2	41.2	9.5	15.6	15.4	3.2	16	16.5	15.2	23.9	24.9	35.7	7.8	39.8	18.3
1	10	0.1	CORO1A	29.4	21	31.6	309.3	34.6	573.9	11.3	22.7	52.4	9.8	22.6	27	44.7	10.1	3.1	22.8	18.1	45.5	11.4	33.8	30.8	11.6	13.2	49.9	588.5	31.1	28.5	35.9	6.4	8.5	4.3	9.3	18.5	29.6	11.5	15.5	1	33.2	7.3	6.7	17.8	111.9	22.5	36.4	324	49.4
18	41	0.439024	CPAMD8	5.8	2.5	6.7	0.5	13.9	0.5	6.2	41.3	3.9	6.6	6.5	1	0.3	2.2	10.5	0.5	1.8	0.3	14.7	2.3	5.6	16.1	0.8	15.2	0.2	20.2	18.9	0.7	1.6	0.4	3.3	4.1	4.2	21.2	34.4	0.1	0.5	2.8	36.4	2.8	1.5	1.2	0.4	25.7	1.7	0.8
1	15	0.0666667	CPNE1	59.6	48.3	15.4	51	14.8	71.6	59	14.2	16.7	68.1	16.9	60.8	32.8	74.8	59	59.2	63	48.7	36.9	15	16.2	44.2	39	60.1	52.8	16.5	14.3	16.2	65.3	48.8	38.9	52.5	70.4	14.9	52.8	47.8	17.8	52	42.3	44.1	63.2	63.4	70.9	14.6	78.9	51.4
1	3	0.333333	CRABP2	22.1	8.1	9.2	4.9	10.4	5.7	105.5	11	19.6	157.3	26.9	10.3	0.9	77	4.7	1199.3	83.8	18.4	4.9	11.1	12.1	12	2.3	6.4	3.9	8.3	16.4	9.8	6.3	3.5	55.6	43.8	40.8	8.1	35.1	4.8	4.5	94.3	57.7	5	171.5	3.9	57.4	7.7	8	5.7
1	5	0.2	CRYBA1	0	0	0.5	0.1	0.7	0.1	0	1.3	0.6	0	0	0	0	0	0	0	0	0	0	0.2	0.3	0	0	0	0	0.9	0.6	0	0	0	0	0	0	1	0	0	0.2	0	0	0	0	0	0	0.3	0	0
1	2	0.5	CSTA	31	4.8	0.8	27.3	1	300.4	56.9	0.9	3.7	460.5	1.5	3.9	1.1	2.2	10.4	5960.3	4.7	7.3	4.5	0.7	1.3	2.3	39.2	26.3	25.3	1.4	0.9	0.7	21.3	3.7	0.8	5.1	19.1	1.2	19.8	3.6	0.3	1004	9.6	4.6	372.1	5.9	6.3	1	20.5	30.6
5	5	1	CSTF1	6.3	6.5	4.3	8.2	5	5.2	11.2	6.3	5	7.4	5	7.9	5.4	8.2	8.1	8.9	9.6	7.8	8.1	4.6	4.6	9.6	11	8.6	12.5	4.4	4.9	4.4	11.9	10.1	11.5	4.8	9.4	5	8.6	8.1	15	10.4	7.1	9.5	8.4	5.9	8.9	4.1	7.7	7.9
1	22	0.0454545	CTC1	12.9	11.8	14.1	14.8	14.9	18.6	16.1	19.5	18.9	17.2	13.9	16.7	8.1	13.6	10.8	11.1	17.3	7	10.8	14.4	14	16.7	18.4	18.7	24.3	14.6	14.1	14.1	20.1	18.4	10.5	21.5	6.1	16.8	16.8	10.5	22.4	12.5	9.1	7	14.3	25.2	9.4	12.9	37.5	15.9
12	12	1	CTDP1	8.7	7.4	3.4	7.3	3.5	13.8	8.9	2.9	4	7.6	3.5	10.2	7.3	10.4	1.4	10.8	8.2	4.1	6.5	3	3.1	7.9	9.6	9.4	8.8	4.9	3.8	2.4	5	9.1	3.3	6.9	4.2	4	8.3	3.1	1.5	9.6	3.9	12	19.4	11	3.1	3.1	13.6	10
7	17	0.411765	CTNNA1	135.3	138.2	87.6	66.4	108.6	33.4	127.5	104.4	101.5	103.6	102.4	157.3	116.6	100	116.7	210.6	114.4	96.4	185.1	84.3	119.2	138.4	83.1	135.6	35.9	108.4	100.9	74.9	102.4	84.5	121.4	54.8	125.7	103.8	97.2	124.1	54.5	128.8	104.9	87.8	135.8	116.1	116.5	100.1	66.6	126.4
11	14	0.785714	CTSA	81.1	371.4	55.2	75.9	55.3	76.2	62.4	61.7	66.1	46.8	85.6	180.3	101.9	55.5	39.4	60.9	39.6	90.5	97.6	55.5	63.9	185.1	96.5	91.7	62.1	61.8	55.6	52.5	62.7	53.3	105.3	44.1	77	58.4	38.8	172	44.4	61.8	48.9	56.5	90.7	110.2	67.9	57.1	109.4	63.9
1	21	0.047619	CUL1	32.4	27.5	22.4	29.7	23.1	15.6	30.5	22.6	26.7	27.8	24.7	34	23.2	30.1	29.1	30.9	29.7	23.4	36.3	23.7	24.4	21.8	45.5	26.6	39.3	23.6	23.2	21.7	31.2	20.8	36.6	25.8	33	22.6	27.6	24.7	52.5	26.4	30.4	89.5	28.9	27.6	32.5	23	30.3	30
1	30	0.0333333	CYFIP1	40	26.2	14.8	19.9	15.8	4.7	36.7	15.1	20.2	32.2	15.7	37.2	31.8	34	24	46.6	24.9	24.2	20.8	14.9	18.4	26	26.3	40.8	19.4	19.3	17.2	12.1	29.1	42.1	37.6	13.4	39.9	21.4	29.5	28.4	4.4	39.6	24.8	21.4	38.6	29.6	25.1	25.3	26.8	34
1	7	0.142857	CYP17A1	0.4	8297.2	0	2.1	0	0	0.4	0.1	0.1	0.8	0	0.5	0	0.8	0.1	0.9	1	0.4	0.8	0	0	53.4	6.7	1.4	0	0	0.1	0	16.8	1.8	10.6	0.7	0	0	0.7	0	0.2	3.4	0	1	0.6	0.6	0	0	0.9	1.3
1	9	0.111111	CYP19A1	5.3	9.1	3.8	0.5	0.6	0.2	2.1	0.1	2.1	0.6	0	0.2	0.7	0.3	0	0.1	0.3	0.5	1	0.2	3	0.1	0.1	0.7	0	1	2.3	0.2	3.2	1.3	0.2	0	125.5	0.4	0.6	0.1	0.6	0.9	2.8	0.6	1.5	0.2	1.4	0.5	0.6	0.2
4	11	0.363636	CYP24A1	0	0	0.2	0.4	0.3	0	3.8	0	0.3	1.6	0	0	0.1	15.1	0.2	3.8	0.2	0	0	0.1	1	35.5	0.4	0.7	0.2	0.3	2	0.1	0	0	0	0.3	10.1	0.3	2.9	0	0	0.3	2	0	0.7	0	0.2	0.1	0	0
5	6	0.833333	CYP26A1	0	0.1	0.3	0	0.5	0	0.2	0.1	0.6	0.1	0.1	0	0	0	0.1	0	0.1	0	0	0.5	0.4	0	18.1	0	0	0.3	0.2	0.3	0	0	0	0.1	0.5	0.2	0	0	0.6	0	0	0	0	0	0	0.1	0	0
10	11	0.909091	CYP39A1	1.9	2.5	2.3	1	2.5	0	5.5	3.6	2.4	3.7	4.6	2.7	0.8	3.6	21.2	3.3	4.2	6.3	4	2.4	4.1	5.8	100.1	3.3	0.5	2.3	2.4	1.6	11.6	5.7	15.5	3	0.4	2.4	14.9	3.6	4.2	23.7	2.6	0.6	16	1.7	2.4	2.7	0.7	2.9
7	14	0.5	CYP46A1	2	2	40.9	0.3	78.8	0	0.8	18.3	67.2	1.4	14.6	0.6	0.2	1.5	0.9	0.2	1.1	0.4	4.6	49.8	37.2	1.4	1.3	0.6	0.6	38.3	28.7	52.4	1.6	2.2	1.9	16.7	0	45.9	1.5	0.2	5.2	1.4	0.6	1.2	0.4	0.5	0.8	18.4	0.2	0.7
7	9	0.777778	CYP51A1	19.6	58.8	24.8	20.8	30.2	30.6	30.9	40.7	33.9	26.6	21.9	53.2	87.4	21.4	36.1	44	16.9	24.6	20.9	28.6	40.7	39	206.4	53.7	13.2	58.1	45.5	26.2	29.3	49.1	60.1	17.3	22.1	52.2	44.2	41.9	31.7	20.5	17.7	8	23.7	40.4	20.6	48.2	13.5	45.5
1	13	0.0769231	CYTH1	29.9	26.4	41.3	52.8	50.7	69.6	23.6	44.1	43.4	15.4	40.7	30.4	22.9	12.7	8.7	51.3	16.5	26	25.5	39.4	45.5	23	34.1	44.9	79.5	50.2	51.2	34.7	10.2	29.6	10.8	14.9	27.4	54.7	24.8	33.2	83.6	32.3	8.1	36.1	31	41.7	16.8	43.9	58	43.4
3	3	1	DACT1	7.6	8	5.2	4.2	4.2	1.6	6.6	17.6	3.1	9.6	2.8	5.6	6	7.7	5.9	3	5.9	25.2	6.9	3.3	3.6	5.6	2.7	9.3	4.1	1.6	3	3.3	24.6	2.3	8	3.8	12.2	5.9	11.9	6.8	2	3.6	13.2	2.4	2.6	4	9	1.9	7.3	6.9
1	12	0.0833333	DAP3	57.5	64.1	33.8	55.2	35.7	67.2	66.9	34.3	39.1	41.7	34.2	56.2	59.2	46.4	52.8	55	42.3	39	87.3	37.3	41.7	63.6	89	45	69.8	37.5	37	34.6	38.4	69.9	49.8	42.8	41.5	38.9	51.1	62	72.5	53.7	49.9	130.9	60.5	48	53.7	33.7	51.7	59.5
23	27	0.851852	DAZ1	0	0	0	0	0	0	0	0	0	0	0	0	0	0	0	0	0	0	0	0	0	0	0	0	0	0	0	0	0	0	0	0	0	0	0	0	0	0	0	0	0	0	0	0	0	0.2
6	11	0.545455	DBF4	0	0.2	0.3	0.2	0.5	0.6	0.2	0.8	0.5	0.2	0.3	0.2	0.2	0.2	0.3	0.1	0.1	0.4	0.1	0.3	0.3	0.2	0.2	0.1	0.5	0.3	0.4	0.4	0.2	0.1	0.1	0	0.1	0.4	0.2	0.2	0.2	0.1	0.1	0.1	0.2	0.3	0	0.2	0.3	0.2
3	3	1	DBP	11.3	53.4	21	6.7	29.2	7.5	12.8	34.7	33.2	11.6	8.4	14.8	19.4	13.3	7.2	21.3	11.7	6.1	18.5	20	21.7	17.8	24.9	9.8	14.7	20	23.8	20.2	33.8	14.1	15.7	35.1	2.8	22.1	17	3.8	32.9	42.6	14	57.6	54.6	15.6	4.5	20.3	19.3	16.6
13	25	0.52	DDX1	53.3	53.9	37.9	39.3	38	38.1	62.4	40.3	44.6	50.3	41.4	54.3	45.4	45.8	48.5	57	42.8	32	88.4	37.3	41	77.4	62.5	39.2	35.5	40.9	39.2	35.2	46.1	59.5	90.2	47.1	51.3	40.1	45	58.6	56	53.4	48.3	159.3	50.2	46.3	57	39.1	34	50.9
4	7	0.571429	DDX59	15.5	16.2	14.6	14.3	16	33.4	26.8	17.8	18.9	16.1	16.5	13.3	10.3	17.8	20.2	13.7	15.7	12.3	12.6	14.6	15.8	15.5	18	14.7	17.1	17	16.4	13.2	17.8	18.9	15.2	11.4	18.9	17.3	15.4	15.1	17.5	14.5	13.3	33.1	26.4	14.5	14.2	17	22.6	12.2
2	5	0.4	DEDD	33.2	21.5	20.6	19.6	21.6	30.1	29.2	21.7	20.9	25.7	18.8	27.8	21	24.9	15	26.1	26.8	21.4	23.2	20.1	22.7	20.9	24.5	28.8	21.3	20.9	20.7	19.9	28.3	21.4	18.3	18.1	22.3	20.7	23.2	13.9	24.2	20.8	15.9	57.2	28.9	23.7	21.2	21.2	28.1	22.6
38	42	0.904762	DEPDC5	5.9	7.8	6.4	5.2	6.6	4.4	5.6	8.7	10.9	7.3	5.8	6.9	3	6	3.5	7.2	6.6	3.5	4.8	6.6	5.9	5.6	9.9	5.3	6.4	6.1	6.1	6.1	11.4	4.2	4.9	6.2	3.7	6.6	5.6	5.3	4.1	6	3.1	5.9	6.4	8.6	3.8	5.3	9.5	6.2
6	8	0.75	DHDDS	57.9	19.7	12.5	19.1	12.2	12.6	22.9	32.3	14.3	14.7	13.2	37.6	19.3	13.6	38.8	26.5	13	16	20	12.8	13.3	25.7	22.2	14	17.8	14.8	17	12	11.5	18.7	40.1	21.1	12.7	17.5	14.2	39.2	38.1	43.6	14.2	13.7	21.4	18.4	18.5	8.8	14.2	23.5
3	13	0.230769	DHX15	40.2	36	16.9	51.7	22.8	79.2	51.2	30.4	22.8	41.6	27.7	49.2	37.1	44.9	30.5	44.3	38.8	35.9	33.6	18.5	21.5	46.1	45.1	37.4	60.6	20.6	20.3	15.9	44.2	48.1	52.5	21.7	55.5	21.5	39.9	58.5	40.4	38	36.2	43.4	42.1	38.2	48.5	22	40.4	45.1
1	26	0.0384615	DICER1	14.5	8	5.7	14.1	19.5	10.9	15.2	10.7	12	13.3	6.4	12.2	7.6	12.8	8.4	15.1	12.5	8.8	9.9	6	21.1	10.8	12.9	15.1	11.1	18.6	15.2	3.8	14.4	12.7	11.6	10.7	18.9	18.9	12.6	11	19.5	12.5	10.2	19.4	12.7	11.7	11.6	12.8	12.2	10.2
1	1	1	DIRAS1	1.2	2.5	14.8	1.2	20.2	0.7	1.9	17	81.2	6.2	0	1.4	1.2	12.8	2.5	5.5	6.6	0.7	91.5	21	13.9	3.4	0.1	0.6	0.7	17.6	18.9	23.3	2.8	6.8	17.1	22.6	0.3	33.6	3.3	1.1	11.6	6.7	1.8	2.7	1.8	2.3	7.4	0.5	4.2	3.5
1	5	0.2	DNAJC19	21.6	44.4	27.6	11.2	28.3	10.9	26.7	28.7	40.1	19.5	29.4	24.7	21.6	19.1	33.3	23.1	21.4	11.9	59.7	28.3	29.4	50.6	49.3	14.8	16.5	28.4	28.3	28	26.8	28.2	35	31.2	14.3	27.8	22.7	17.8	27.4	28.3	18.4	66.4	14.1	18.3	11.9	27.9	18.6	26.4
1	39	0.025641	DNMT1	6.6	3.9	0.7	17.1	2.5	23.3	7.1	9.8	2.7	9.2	0	7	6.7	7.4	3.2	7.8	6.5	6.3	4.9	1.7	2.8	3	3.9	7.8	26.4	2.3	1.8	0.5	5.7	3.6	4.3	4.6	26.2	5.1	4.5	6.9	7.6	5.7	4.7	5.4	8	7.9	8.8	0.4	8.2	6.4
1	10	0.1	DNTT	0	0	0	0.2	0.1	27.3	0	0	0.1	0	0	0	0	0	0	0	0	0	0	0	0	0	0	0	0.4	0	0	0	0	0	0	0	0	0	0	0	0	0.1	0	0	0	0	0	0	0.2	0.1
5	10	0.5	DOC2A	1.4	4.5	41.2	0.2	54	1	1.9	32.1	72.8	2.8	22.7	4.7	0.7	1.4	0.3	1.8	8.7	0.7	1.2	53.6	33.4	5.1	0.9	5.6	0.3	31.7	27.4	55.1	15.5	1.7	0.8	9.5	0.1	36.3	8.2	1.3	1.1	1.4	0.5	0.2	0.5	2.6	0.7	24.8	6	0.9
27	51	0.529412	DOCK1	19.7	8.2	38.5	7.4	49.2	0.7	20.1	38.7	30.3	23.5	22.2	17.7	13.5	19.7	15.6	16.3	18.2	17.3	14.3	27.6	37.6	19.5	9.6	13.9	4.7	45.8	50.1	21.7	24.9	14.2	25.7	5.7	19.8	54.8	16.7	13.9	2.3	17.9	18.6	5.2	33.6	15.2	19.4	36.4	10	13.4
2	2	1	DPH3	14.4	12	13.5	9.7	14	8.5	10.4	15.2	14.4	10.3	14.3	10.3	10.8	10.1	11.1	9.5	9	10.2	14	12.8	16.6	13.2	15.5	11.2	8.9	16.4	15.1	12.1	6.1	7.9	9.1	8.5	13.4	15.7	9.4	8.8	13.5	5.8	11.2	29.6	4.9	13.4	15.4	16.1	9.2	9.5
2	25	0.08	DPP4	12	3.1	0.2	5.3	0.3	0.7	8.5	0.2	0.6	11	0.2	14.7	108	3.6	4	3	7.4	6.8	2.1	0.2	0.4	95.7	57.6	16.1	5.9	0.3	0.3	0.2	3.5	3.5	156.7	0.1	135.2	0.3	108.2	17.1	0.1	85.2	23.7	1.6	5.1	139.1	3	0.3	11.3	7.7
5	15	0.333333	DSC1	0.1	0	0	0.1	0	0.2	9.4	0	0.4	0	0	0	0	0	0.2	0.5	0.1	0	27.5	0	0	0	0	0	0.4	0	0.1	0	0	0.1	0.5	0	0	0.3	0.1	0	0.1	0.2	0	0.7	230.7	0	0	0	0.1	0
1	3	0.333333	DUSP29	0	0	0	0	0	0	0	0	0	0	0	0	0	0	0	0.7	0	0	0.3	0	0	0	0	0	0.1	0	0	0	0	0	0	0.2	0.2	0	0.5	0	0	0.9	0	71.9	0	0	0	0	0	0
83	88	0.943182	DYNC2H1	3.7	3	8.6	1.2	5.7	0.3	3.6	6.1	10.3	4.7	13	2.6	1.6	4.6	3.8	1.6	6.5	3.3	1.6	4.6	7.6	3.6	0.8	2.8	0.9	8.8	8.4	4.4	5.6	2.9	6.7	6.8	1.4	6.4	2.6	0.7	10.6	2.6	2.5	0.8	2.7	2.1	2.3	7	2	2.3
1	6	0.166667	E2F1	1.8	5.5	8.4	5.7	8	34.6	1.7	6.4	9.4	1.4	5.1	3.8	3.3	1.2	0.2	5.8	1.3	0.7	1.2	7.3	7.1	0.9	1.8	3.7	8.8	8.8	7.6	6.6	3.5	1	1.3	0.6	2.4	10.2	1.9	4	0.8	1.9	0.9	1.6	4.7	4.2	2.9	8	5	3.7
2	7	0.285714	EDNRA	14.1	5.5	2.8	3.3	2.5	0	8.3	2.6	4.2	57.5	2.7	3.3	3.5	45.1	23.5	4.4	18.6	12.8	26.3	2.2	3.9	4.1	3.2	22.9	3.9	3.5	3	1.5	37.8	1.1	3.4	2.8	12.2	3.3	31	3.4	0.3	6.4	115	4	4.5	2.9	45.4	2.5	8.4	5.4
9	11	0.818182	EED	9.3	9	13.9	16.5	14	9.3	11.6	15.9	15.3	13.1	13.7	12.3	12.2	11.6	15.3	12.8	10.7	9.4	8.6	13.8	13.7	10.2	12	8.5	29.1	13.8	13.8	13.1	12.2	10.6	9.1	9.5	14.6	14	11.8	12	16.6	10.4	10.7	10.6	12.2	11.7	10.3	13.8	14.6	11
5	11	0.454545	EFEMP1	242.7	56.3	75.8	57.7	66.3	0.2	116.5	62.8	89.5	46.1	168	75.3	22.7	73.9	129.5	52	136	141.6	117.5	42.6	88.3	58	13	151.4	27.5	77.8	94.5	43.1	176.6	29.4	17.7	22.8	332.5	58.3	59	92	43.2	88.4	162.7	14.8	55.7	45.7	94.4	71.2	42.7	47.3
1	10	0.1	ELOA	25.9	12.8	10.1	19	10.8	33.7	16.6	13.2	11.6	15.8	10.6	14.9	12.7	13.4	10.2	24.1	13	15.6	15.6	10.1	11.6	14.5	29.9	26	17.8	11.1	10.8	8.8	16.2	42.7	27.2	11.6	19.3	11	15	16.7	12.8	17.6	13.4	33.5	20.2	14	17	10.4	16.3	26.7
1	22	0.0454545	EMC1	15.6	11.3	7.8	11.8	11.4	9.3	11.2	11.6	12	12.3	1.5	12.9	8.8	12.3	13.3	10.8	12.1	8.3	12.6	10.3	13.5	10.9	15.6	12.1	9.1	8.6	8.5	11.7	14.3	10.7	16.5	10	24.2	9.6	13.3	14.3	52.3	10.8	11.1	20	11.7	9.2	19.1	4.3	9.8	11.1
1	11	0.0909091	EMCN	42.3	20.4	7.6	9.7	7	0.2	38.5	7.2	11.3	37.4	8.1	9.4	6.9	28.2	10	12.9	19.3	31.6	38.8	6.3	7.5	80.4	7.6	48.8	6.7	8.5	7.1	5.2	7	6.3	19.3	9.6	0.8	8.6	12.8	8.1	1.5	9.3	25.8	18.7	8.8	8.4	39.2	7	3.5	8.2
1	21	0.047619	EML1	13.5	6.5	8.2	9.2	21.3	0.3	9.8	7.6	11.4	13.4	13.4	26	6.9	16.2	10.9	24.3	15.3	18.8	17.4	8.8	9.2	8.7	5.6	13.3	3.3	11.3	9.4	7.6	3.8	8.7	28.6	9.3	27.5	13.6	9.7	15	50.5	5	17.1	48	8.8	10.2	31.2	8.5	4	15.1
2	2	1	ENC1	5.6	2	82.5	13.7	156	18.1	4.4	0	181.8	10	0	14.8	18	7	3.9	5.7	2.4	19.3	8.3	218.4	67.2	5.4	19	12.8	5.8	8.9	10.5	194.3	15.1	33	25	6.8	11.5	42.8	11.9	21.4	2.3	15.7	19.4	4.7	4.3	21.8	7.7	0	11.5	27.2
1	5	0.2	ENOPH1	17.2	24.4	74.8	21.4	81.5	26.9	26.4	81.9	92.8	20.9	65	21.3	20.5	16.9	36.2	23.7	16.7	14.8	18.9	74.2	79.3	33.8	22.3	18.5	29.2	83.1	81	71.8	20	23.7	34.4	20.7	29.3	82.6	26.9	24.2	42.4	19.3	18.2	18.3	21.9	18.6	18.1	85.4	22.4	22.5
12	18	0.666667	EPHX2	19.5	74.6	13.9	9.2	13.7	1.9	30.4	14.4	14.2	20.4	36.2	62	113.8	17.8	27.4	38.9	41.9	9.5	29.4	12.4	20.1	167.9	335.9	11.3	17.3	14.5	15.5	11.2	38.3	65.1	55.3	36	8.6	14.8	65.2	58.2	21.7	36.8	27.5	16.3	43.7	129.5	15.5	15.3	10.9	23.6
2	3	0.666667	EPPIN	0.3	0.3	0.5	0.3	1.3	2.4	0.2	1.9	2.7	0.3	0.1	0.4	0.7	0.7	330.8	0.3	1.3	0.2	0.1	1.2	0.2	0.2	2.3	0.4	0.5	0.5	0.3	0.8	0.2	0.1	0	0	0.2	1	0.2	0.5	1.2	0.3	0.8	0.2	0.8	0.7	0.1	0	0.4	0.2
5	20	0.25	ERCC6	2.6	2.1	1.5	1.9	1.4	4.6	3.8	3	2	3.2	6.2	2.4	2	3	1.5	3.8	3	2.8	3.4	1.3	1.3	3.2	3.3	2.7	2.9	2.3	1.8	0.6	4.5	3.1	5.9	2.8	3.4	2.1	3.4	2.8	3.1	3.2	2.2	3.5	4.5	2.5	2.4	2.1	2.9	2.4
24	30	0.8	ESYT1	108.8	39.6	18.7	38.8	16.1	18.8	73.3	19.6	19.2	35.2	19.9	40.8	17.4	53.9	22.4	29.5	47.5	28.1	24.7	13.8	21.2	25.2	47.1	45.4	46.3	31.2	21.5	13.1	39.2	39.8	41	11.8	39	37.6	30.7	36.6	9	28.2	47.7	54.8	26.3	31	75	23	37.5	29.5
1	27	0.037037	EXOC2	9.5	8.4	10.6	11.6	11.8	6.6	11	11.3	11.8	10.1	11.5	9.2	8.7	8.7	5.3	12.3	6.6	9	11.7	11.1	11.6	9.4	10.4	11.5	13.5	11.9	11.8	10.4	7.9	6.7	11.7	8.3	18.1	12.6	8	10.1	13.5	8.1	8	10.2	11.9	9.4	9.3	11.9	13.2	9
1	1	1	F2R	12.3	13.7	1.7	12.2	1.4	4.1	18.5	1.9	2.7	15.5	2.7	10.1	14.4	23.4	4.3	11.2	3.9	39.9	30.7	1.2	2.1	19.2	24.1	23	16.3	2.6	2.5	0.9	2.9	10	7.4	4.4	10.6	1.9	7.3	11.8	0.7	30.7	12.1	3.6	46	19	19	1.8	70.1	10.4
1	10	0.1	FAM20A	6.6	1.6	0.5	2.7	0.4	0.6	5.5	0.3	2.1	13.1	3.1	1.6	0.6	12.6	0.1	3.1	6.1	1.3	2.6	0.1	7.3	12.7	50.6	12.7	1.6	0.8	1.7	0.1	8.2	1	0.3	6.3	2.3	0.3	2.5	0.4	0.1	11.7	0.6	1.6	2.4	2	2.4	0.1	4.5	7.9
4	4	1	FAM83A	0.1	0.6	0	0.1	0	0.2	0.3	0.2	0.1	9.1	0.1	0.1	1	0	1.3	112.2	4.4	1	0	0	0	0.2	0.2	0.2	0.1	0	0	0	0	0.1	0	0.1	0.2	0.1	0.7	0	0.1	7.6	6.4	0.1	7.1	2.4	0	0	0.1	0.1
1	8	0.125	FAS	11.2	26.5	3.3	17.1	3.3	21	11	2.9	4.8	12.8	2.9	16.6	7.1	12.9	10.4	10.9	15	15.9	6.7	3.4	3.8	7.1	23.5	21.9	19.1	4.4	3	2.8	20.2	3.7	2.7	3.7	10.5	3.6	9	23.5	3.3	6.5	9.4	2.4	7.9	9.2	15.1	3.3	11.3	4.4
6	19	0.315789	FBXL13	0.2	0.8	2.3	0.3	0.8	0.3	0.2	0.5	0.8	0.5	3.7	0.1	0.2	0.6	0.7	0.2	5	0.3	0.1	0.2	1.6	0.4	0.1	0.6	0.2	2.2	2.1	0.4	0.8	0.4	0.5	0.6	0.2	1.1	0.5	0.3	2.4	0.2	0.4	0	0.4	0.2	0.3	1.8	0.2	5
2	11	0.181818	FDXR	3.8	345.9	5.6	2.5	6.4	2.3	3.8	6.5	8.2	6.3	6.7	9.8	4.6	6.8	5.1	26.3	13	4.2	5.5	5.3	5.7	6.5	15.1	5.3	2.9	6	5.9	5.1	20.6	13	6	4.1	3	6.7	6.7	3.2	0.5	7.2	4.4	7.7	16.1	5.7	2.3	5.9	34.2	7.7
6	14	0.428571	FERMT1	0.6	11.5	1.8	9.4	2.1	0.3	1.5	1.3	1.5	2.2	0	24.8	14.9	2.3	0.8	12.9	3.5	2.6	1	1.4	1.7	4.1	0.3	1	0	3.5	2.3	0.9	4.2	2.7	12.6	0.2	4.8	3.1	5	36.1	0	1.9	4.4	0.1	17.7	11.1	2.1	2.7	0.4	13.1
2	14	0.142857	FERMT2	149.7	21.4	27.8	39.2	29.7	0.5	58.1	28	37.6	45.1	19.9	78.5	13.2	106.1	26.5	47.2	56.2	66.3	67.5	28.4	31.5	55.9	109.2	48.3	15.4	34.2	27.8	25.4	44	20.8	18.5	13.2	117.4	31.3	69.7	33.6	29.8	22.8	119	49.3	11.8	29.5	156.9	29.6	37.9	46.8
1	9	0.111111	FKBP10	37.4	39.9	21.4	27.3	21.9	0.5	33.8	22.8	26.3	62.8	24.1	26	7.7	62	17	14	51.3	46.4	34.9	20.9	38.2	17.8	7.8	38.2	11	24.2	22	19.2	58.9	15.2	48.9	57.1	61.2	22.7	32.8	10.9	6	14.9	31.1	7.7	19.1	19.3	56.1	22.4	14.4	18.6
8	12	0.666667	FLOT1	137.2	241.5	43.8	28.1	49.2	42	130.9	44	61.4	108.8	51.5	131.6	29	109.8	8.5	82.5	96.6	23.3	208.8	48.4	50.2	146.6	128.3	138	22.3	46.5	44.6	43.4	84.8	89.2	41.7	103.3	35.3	53.1	110.5	17.9	6.3	99.9	46.2	191.5	49.9	87.8	33.3	40.3	130.7	97.7
1	3	0.333333	FOSB	398.3	122.8	1.6	119.4	3.8	437.8	92.7	29.3	50.6	151.6	4.6	38	25	47.1	4	189.3	408	350	45.8	8.6	30.9	35	86.3	114.5	68.2	1.3	1.5	1.3	276.7	127.4	46.5	27.5	58.2	2	119.6	79.1	10.8	77.5	29.9	3.4	154.1	63.6	356.5	0.6	22	105.3
1	4	0.25	FSCN1	27.1	40	23.4	31.4	45.1	8.4	25.1	15.2	37.7	27.7	6.2	12.2	4.4	19.9	0.7	70	15.8	7.7	15.3	30	37.7	15	8.4	27.8	14.6	38.6	33.9	22.9	48.1	5.6	2.3	20.4	28.2	46	10.4	1.7	3.4	24	2.5	7.4	54.2	12.7	5.8	11.8	56.1	9.4
1	9	0.111111	FSHR	0	0	0.1	0	0	0	0	0.2	0.2	0	0	0	0	0	0	0	0.1	0.2	0.3	0	0.8	0	0	0	0	0.7	0.8	0	2	0	0	0	0	0.3	0	0	0	0	0	0	0	0	0	0.2	0	0
1	14	0.0714286	FUS	89.4	48	46.5	103.9	48.3	99.7	65.7	50.8	59.7	85	29.2	73.1	60.1	102.8	41.3	58.9	100	39.2	71	48.7	47	61.6	54.7	65.4	98.7	45.7	46.3	44.2	135.4	57.8	85.7	47.6	58.8	46.9	59.6	63.4	59.9	60.5	71.1	99.6	52.9	63.1	99	43.3	69.9	59.9
0	0	0	FZD1	5.3	4.5	2.5	2.7	2.4	1.1	10.8	6	2.7	8.6	9.8	5.6	5.1	8.6	4.3	5.3	5.6	5.7	12.8	4.3	3.2	9.7	2.5	10.7	1.4	2.6	5.8	2.2	10.2	4.8	2.4	3.9	10.1	3.4	10.3	3.7	2	9	16.6	1.9	10.1	5.1	5.3	2.6	3.2	4.6
1	18	0.0555556	GABBR2	0	3.6	16.3	0.2	39.7	0	0	10.1	90.5	0	0	0	0	0.2	0.2	0	0	0	0.3	33	17.8	0	0	0.3	0	12.1	19.6	42.1	0	0.1	0.2	0.6	0.1	20.2	0	0	8.6	0	0.1	2.9	0.1	0	0.1	0.4	0	0.2
1	11	0.0909091	GALNT1	29.2	20.8	13.5	27.7	13.6	26.3	37.6	14.1	14.4	26.7	16.4	43.3	43.3	19.6	19.8	58.1	16.1	29.2	24	12.7	16.7	17.5	46.3	23.5	33.7	14.8	15	12.2	17.1	24.8	12.3	13.6	52.4	15	25.7	41.5	17.2	47.2	18.1	29.3	52.9	49.7	22.9	15.4	25.6	27.4
16	21	0.761905	GART	24.3	20.4	9.4	24.5	11.8	19	24.6	11	12	16.6	9.9	23.4	22.3	18.4	17.2	25	22	16	20.9	8.5	11.5	21.1	29.9	16.1	30.6	11.1	10.8	8.4	19.2	22.5	20	12.9	26.3	11.4	17.1	29.4	21	17	16.9	29.3	17.5	19.6	26.5	11.1	20.2	19.9
3	39	0.0769231	GBF1	18.5	21.3	28.2	16.1	28.5	25.3	19.5	25.4	47.6	21.7	29.2	23.8	20.8	23.7	12.9	22.1	19.8	9.8	26.7	28.9	25.7	21.3	23.4	20.7	14.7	25.1	33.7	28	21.8	25.8	24.6	31.7	11.6	26.1	24.4	14	19.4	24.7	15.3	48.5	24.7	26	16.6	22	21.9	21.3
4	9	0.444444	GEMIN2	5.9	4.3	7.1	4.6	6.8	10.4	7.9	10	8.3	5.7	5.7	6	6.8	5.5	7.3	5.8	5.9	4.2	7.8	6.9	4.7	4.6	5.6	4.8	8.9	4.7	4.3	8	5.9	4.7	3.8	4.6	5.6	6.5	4.8	6.2	4.8	4.3	4.5	12.2	6.2	4.8	7.7	2	5.3	5.1
1	1	1	GJA1	83.8	290	323.8	24.9	301.5	0.9	61.2	296.4	412.6	263.9	199.1	17.5	18.4	99.6	10.7	75.6	33	100.8	170.6	287.8	432.8	21.4	10.7	68.5	21.2	360.7	340.5	256.4	43.9	19.6	237.9	31.5	292.6	311.6	84.1	19.8	3.3	35.9	149.3	10.4	391.3	24.9	113.5	318.9	4.2	30.9
1	8	0.125	GLRA1	0	0.3	9.7	0	3.3	0	0	11.8	7	0	0	0	0	0	0	0	0	0	0	0.3	5.6	0	0	0	0	35.4	9.3	0.2	0	0.2	0	0	0	30.4	0	0	2.5	0	0	0	0	0	0	21	0	0
1	7	0.142857	GNAI1	46.8	26.4	9.2	2.6	18.7	0.4	35.2	14	17.9	15.2	4.6	22.8	4.8	14.9	0.7	19.9	11	3.2	7.7	11.4	15	19	15.3	15.3	2	18.4	15.8	8.7	17.2	4.6	1.3	11	13.7	20.3	8.8	2.6	1.5	10.5	3	6.3	48.3	10	4.1	16.5	5.9	17.8
1	6	0.166667	GNAQ	23.7	21.5	41.8	19	47	44.2	20.4	40.1	51.8	21.3	26.8	30.6	14.6	23.9	18.8	23.4	17	20.3	8.7	53.4	44.5	21.1	22.2	31.4	10	44.1	45.1	42	22.6	14.7	16.4	12.6	21.9	44.7	21.4	27.5	10.5	17	26	10.6	8.6	16.9	27.6	46.3	11.4	28.1
1	2	0.5	GNRHR	0	0.8	0.3	0.1	0.7	0	0	0.1	0.9	0.1	0	0	0.1	0	0	0.3	0	0	0	0.3	0.8	0.1	0.1	0	0.3	0.9	0.8	0.2	0.1	0.1	0	5.5	0	1.2	0.1	0	0.5	0.1	0	0	0.2	0	0	0.6	0	0
12	13	0.923077	GPN1	22.3	22.9	19.9	20.5	19.7	34.4	26.7	19.8	26.3	17.8	19.5	22.9	20	19.2	20.1	25.7	21.2	18.8	19.6	19.5	24.6	26.5	24.8	18.8	29	22.8	20.1	18.6	18.6	23	26.1	16.8	26.7	22	17.9	25.9	25.1	21.7	17.1	32.7	24.5	19.8	22.6	21.3	22.4	20.8
1	17	0.0588235	GPR107	19.1	17.5	20.6	15.2	21.5	12.3	20.5	21.4	21.5	20.2	22.9	21.5	11.7	19	15.4	18.8	22.2	16.2	18.4	19.3	23.6	20.7	13.1	20.5	11.1	24	22.8	19	18.1	18.9	28.9	16.8	23.5	24.4	23.8	22.8	26.5	18.5	20	18	22.9	13	23.4	22.3	13.6	16.8
4	7	0.571429	GUCY1A2	3.3	2	3.1	0.6	13.9	0	1.9	1.8	14.1	12.8	0	0.6	0.2	12.4	3.2	0.4	6	1.5	1.8	8	14.9	1.8	1.7	4.6	0.7	4.6	3.2	6	1.2	4.3	0.7	0.5	18	6.5	1.9	0.5	3.5	0.6	6.8	1.8	0.5	0.4	13.2	0.5	6	0.3
0	0	0	H2AB1	0.1	0.1	0.5	0.1	0.3	0.6	0.1	0.3	0.5	0.1	0.3	0.1	0.5	0.1	0	0.1	0.1	0	0.2	0.4	0.3	0.2	0.2	0.1	0.1	0.4	0.4	0.4	0.1	0.2	0	0.1	0	0.5	0.1	0	0.1	0.1	0	0.4	0.4	0.2	0.1	0.3	0.3	0.1
0	0	0	H4-16	0.4	1	4	1.2	10.4	0.6	0.9	3.4	4.4	1.3	2.1	0.7	1.3	0.9	1.8	2.2	1.5	1.4	0.8	1.7	9.1	0.7	0.4	0.8	1.5	6	3.7	2.4	1.2	1.2	0.2	0.5	1.7	4	4.3	1.2	1.2	1.4	0.9	0.5	1.7	1	0.6	5.2	1.9	2.7
5	7	0.714286	HCRTR1	0.3	0.9	0.3	0	0.1	0.4	0.2	0.2	0.2	0	0	0	0	0.1	0	0	0	0.1	0.3	0	1.1	0.1	0	0	0.1	0.9	1.8	0	0	0	0	0.3	0.5	2.3	0	0	0.1	0.1	0	0.6	0.2	0.1	0	0.1	0.1	0
3	9	0.333333	HDAC11	7.7	10.2	91.4	3.9	108.4	0.8	9.5	85.7	91.4	16.6	59.5	16.7	12.4	11.9	6.6	17.8	13.4	9.2	30.9	80.7	87.7	20.9	6.7	9.1	2.8	93.7	98	74	16.9	38.4	23.4	22.9	4.6	98.8	16	7	6.2	17.6	12.3	52	18.9	13.5	7.3	80.9	5.3	13
1	13	0.0769231	HDAC2	36.3	43.1	30	37.7	35.1	64	55.4	36.2	40.3	45.5	26.2	48.4	34.7	57.9	53.8	43.6	49.2	34.9	41.5	31	33.5	46.7	34.9	33.3	42.9	33.7	33	29	53.8	37.4	46.1	36.2	56.5	34.7	47.4	54.2	37.5	34.5	45.7	49	46.5	37	54.7	31.9	36.2	40.9
9	10	0.9	HDAC8	9.1	21.3	16	9.9	17	17.7	10.4	24	19.9	10.3	13.8	9.6	8.6	9.6	23	10.3	8.8	9.8	12	16.7	15	15.3	16.4	9.1	11	15.4	14.3	16.3	11.3	11.1	11.6	13.5	9.5	16.4	11.3	11.9	16.7	11.5	8.2	10.8	11.6	8.2	10.7	9.8	8.5	10.3
1	77	0.012987	HERC1	9.7	7.5	5.4	10.4	10.7	27.7	12.8	15	21	13.2	4.7	10.3	5.4	10.9	6.6	8.2	7.7	9.7	15.4	8.6	2	9.2	9.1	10.7	13.8	3.3	2.1	6.1	18.7	8.5	22.9	8.9	10.4	4.3	8.7	9.3	18.4	8.9	10.4	30.7	12.2	10	12.5	0	15.4	10.3
6	13	0.461538	HEXB	89	72.7	23.7	60.2	26.1	60.4	83.8	23.3	32.8	98.5	40.2	106	99.9	72.1	324.2	38.8	67.3	99.9	81.1	23.7	37	82.3	138.6	112.3	47.4	25	24.1	23.2	62.9	104.4	95	47	322.1	24.7	99.6	118	33.9	124.4	54.5	43.7	52.7	76	76.7	25.3	65.2	89.2
30	38	0.789474	HFM1	0.4	0.4	1.3	0.1	0.9	0.2	0.4	4.9	1.1	0.9	0	0.4	0.3	2.4	1.1	0.1	0.8	0.2	0.6	0.6	1.8	0.7	0.1	0.2	0.1	1.7	1.4	0.4	3.9	0.7	0.1	9.3	0.5	2.5	0.6	0.3	4.6	0.5	1.2	1.5	0.1	0.2	0.9	1	0.4	0.2
18	21	0.857143	HGS	73.1	96.4	99	25	99.1	55	70.3	96	128.1	80.7	94.4	72.1	29.6	67.3	32.9	119.8	70.9	27.3	75.9	100.7	97	93.9	86.4	80.8	30.8	103.5	101.4	100.3	75	85.8	28.3	82.3	25	102	87	25.6	15.8	73	29.9	94.5	93	81.9	28.8	95.9	101.4	85.3
3	7	0.428571	HIF1AN	6.6	8.2	6.9	7.9	6.5	6.2	6.6	6.1	7.3	6.2	5.5	7.1	7.2	7.3	7.3	7.6	6.8	6.3	12.4	6.8	5.7	7.6	5.5	5.8	7.9	6.8	7.5	6.4	10.4	8.2	12.2	6.5	6	7.8	7.5	6.7	9.9	6.5	8.4	42	10.1	7.2	7.4	6	6.8	6.5
1	1	1	HOMEZ	6.2	5	4.7	4.8	5.9	1.5	6.8	5.9	5.9	6.5	3.9	6.8	7.4	5.3	8.1	9.9	7.1	5.2	7.9	4.7	5.1	9.5	6.2	6.2	4.6	6.5	5.5	3.7	10	7.9	8.9	3.7	5.7	6.2	6.5	6.2	6	7.1	9.7	9.1	7.7	5	7.3	4.8	5.6	7.9
1	1	1	HRH1	5.2	3	5.3	3.2	5.9	0.1	3.5	1.6	6.6	5.1	2.9	6.8	2.7	4.3	4.8	3.3	7.4	7.1	1.5	5.6	4.2	1.6	0.7	4.2	1.2	4.6	2.9	5.3	5.9	0.6	0.9	0.5	4	4.2	2.4	5.2	0.2	1.8	3.5	0.9	4.9	4.4	5.4	3.1	1	1.7
1	10	0.1	HSP90AA1	308.8	443.1	1369.4	302.1	1227.8	463.1	443	1280.4	2035	284.4	1319.4	292.5	193	241.9	321.4	264.2	565.2	366.9	451.6	1396.6	1272.1	456.6	383.7	379.4	324.5	1383.6	1274.1	1135.5	353.4	275.8	425.1	358.3	424.1	1394.3	351.5	314.1	1137.6	374.3	322.5	409.6	220.8	246.3	308.9	1390.3	219.5	300
0	0	0	HTR1B	0.8	0.6	1.9	0.4	5.7	0	0.2	0	3.9	0.7	0	0.1	0.1	0.5	0	0	0.5	0.5	0	1.2	1.2	0.3	0	0.4	0	1.2	1.8	1.2	0.4	0.1	0	0.2	6.7	1.3	0.2	0.1	0.3	0.2	0.5	0.1	0.1	0.1	0.1	0.1	0	5
5	8	0.625	HTR3A	0	0.4	0.7	2.2	1	0	0	0.4	0.9	0	0.5	1.9	0.6	0.1	0	0.5	0	0	0	1	0.6	0.1	0	0	6.6	0.8	0.5	1	0	2.6	0	0	0	0.5	0	0.4	0	5	0	0	0.4	1.7	0.7	0.4	0.5	0.8
2	7	0.285714	CHGA	14.6	1260.4	6.7	9.5	14.2	0.2	0.3	0.6	319.5	8.4	0	92.8	244.9	0.4	0.3	1	1.1	0.2	0.2	24.3	12.7	1	0.4	1.6	0.1	16.6	8.8	8.3	0.2	103.4	6618.5	449.7	0	21.1	12.4	106.1	11.1	0.2	0.3	0.1	0.6	181.4	0.9	0	0.2	367.5
0	0	0	CHMP1B	43.7	36	26	36.5	25.5	61.8	29.3	21.1	27.2	25.8	30.7	39.4	39.1	28.6	26.5	39.4	25	39.7	34.9	27.4	28.2	33.4	31.3	30	30.2	23.5	23.1	24.4	29.9	25	40.2	29.5	28	23	28	37.8	17.8	29.7	35.3	364.4	39.9	49.2	23.9	22.2	30.4	30.8
1	2	0.5	CHRAC1	14.8	11.7	10.7	17	14.2	28.3	12.6	11.2	12.1	12.8	8	15.6	16.2	15.2	11.8	21.7	13.3	16.7	16	9.6	10.8	16.3	14.6	14.9	24.2	14.3	13.6	8.8	13.6	18.3	16.6	8.9	15.1	13.8	11.7	16.2	4.7	13.1	11.7	28.2	19.8	18.3	18.2	11.8	12.7	15.8
12	22	0.545455	CHRD	10.3	12.3	12.4	2.1	12.3	0	10	17.3	21.4	33.3	8.2	6.8	1.6	33.2	3.3	3.4	15.1	2.6	10.2	13.6	9.3	18.8	131.1	7.3	1.5	8.8	9	12.5	16.5	17.3	1.1	6.1	2.4	14	9.8	0.8	0	3.8	5.3	4.4	5.2	6.1	4.7	8.8	9.8	7.8
1	1	1	CHRM1	0	3.3	12.2	0.3	22.9	0	2.7	0	27.2	0	0	0.8	0.4	0.1	0	0.3	0.2	0.1	0.1	21.8	6.3	0.2	0	2.5	0	4	1.2	25	0	0.6	0.3	0.2	0.2	6.9	29.9	0.8	0.1	29.1	0	0	2.6	0.7	0	0	0	1.4
19	30	0.633333	IFT140	5.2	8.9	12	2.2	9.4	1.8	7.1	9.7	13.3	10.5	17.2	6.6	3.4	9.7	5	4.1	15.5	5.4	4.6	8.8	12.3	10.5	3.8	8.8	2.4	8.9	11.3	8.6	12.7	7.8	8.5	15.8	3.1	8.8	9.6	1.3	6.4	6.1	5.4	2.8	5.7	4.8	2.5	9.7	4.1	6.8
1	1	1	IGFL1	0	0	0	0	0	0	0.3	0	0.1	3.2	0	0	0	0	0	113.9	0	0	0	0	0	0.6	0	0	0	0	0.1	0	0	0	0	0.2	0	0	0.1	0	0.2	34.8	0	0	3	0	0	0	0.3	0.1
4	4	1	IL6	116.4	14.1	4.2	31.1	3.8	47.2	31.5	3.8	5.9	4.7	8.7	15.5	2	5.8	0	35.2	19.1	41.9	37.8	3.8	74.1	8.5	13.1	115.9	9.2	4.6	4.1	5	6.2	19.7	10.1	38.6	11.4	4.6	16.7	17.4	1.4	12.1	2.1	7.8	7.2	8.4	19.7	4.1	7.1	18.2
4	18	0.222222	INCENP	3.2	2.5	2.8	7.6	1.2	21.1	2.8	6.3	3	3.8	0	4.9	6.8	3	8.1	14.2	3.6	2.2	2.8	2.7	0.9	2.4	2	3	11.7	1.6	1.1	1.1	3.8	3.1	3.1	1.5	4.1	2.8	2.5	3.7	3.4	6.1	3	4.2	7.9	5.7	3.4	0.1	5.6	4.6
1	22	0.0454545	INF2	41.7	21.6	13.3	8.4	26.3	7.6	35.5	14.2	23.1	27.9	0.9	37.5	21.4	24.5	2.3	20.5	21.1	9	23.3	10.2	15.6	27.1	30.5	34.6	6.9	23.9	22.4	4.8	13.7	15.9	2	8.3	11.8	29.1	23.4	4.8	3.4	18.1	7.6	13.8	26.8	31.9	4.5	13.3	31.6	35
1	1	1	INHA	1.1	76.2	3.7	0.2	3.8	0.1	1.4	2.9	4.7	1.9	2.5	0.7	0.2	2	2.2	0.8	3	0.4	10	3.8	3.5	2.3	0.7	0.8	0.1	3.9	3.1	3.8	105.3	12.4	0.8	6.7	11.4	3.8	3.1	0	1.9	1.6	1.2	0.8	2.1	0.4	0.4	2.6	0.4	0.7
1	3	0.333333	IRX1	4.2	0	4.1	0	3.9	0.6	16.3	7.7	3.8	0.1	0.9	0	0	0	0	0.8	0	0	0.3	1.9	5.1	12.5	0	3.1	0.1	12.9	8.3	0.6	0	0.2	0.2	1	0	18	0.1	0	0.1	18	0.5	0.1	7.8	0	0	7.2	0	0
1	29	0.0344828	ITGA10	3	2	4.5	0.8	4.5	0.2	8.4	4.4	5.9	5.9	10.2	3.7	1.4	4	2.1	2.1	4.5	1.4	6.1	4.2	4.3	2.6	1.8	16.6	0.9	4.2	4.5	3.7	3.7	1.6	0.7	5.8	1.9	4.4	5	0.7	3.8	5.3	0.8	13.7	2.5	5.7	1.9	4.3	2	4.6
6	21	0.285714	ITIH1	0.7	0.3	0	0.5	0	0	0.3	0	0.1	0.5	0	0	0	0.1	0	0	0.2	0.3	0.4	0	0	0.2	1517.2	0.1	0.5	0	0	0	0.1	0.2	0	0	0	0.2	0	0.1	0	0.3	0.1	0	0.1	0.1	0	0	1.9	0.4
1	13	0.0769231	JUP	41.3	16.2	11.7	23.8	19.1	20.9	69.2	19.3	16.4	136.8	22.3	85.1	88.9	57.5	15.4	959.9	70.6	40.2	132.2	12.5	48.6	111.7	71.5	57.6	15.9	20.3	15.2	11.4	46.6	60.1	20	37.6	51.9	18.8	68.5	49.4	4.8	228.2	42.2	111.8	915.2	96.5	23.3	13.6	22.9	87.1
1	11	0.0909091	KANK1	42.9	9.7	46.4	9.6	49.1	1.5	31.5	42.1	47.9	34.4	57	40.2	12.2	62.8	13.1	65.1	32	15.3	82.3	43.3	46.5	31.6	102.7	13.7	7.7	51.2	43.6	38.9	22.3	28.5	9.5	28.1	26	46.2	42.9	15	11.1	30.1	32.1	66.9	52.1	23.8	37.7	47.6	7	26.1
3	15	0.2	KANSL1	11	9.3	3.2	7.7	4	13	11.4	12	6.8	13.7	2.1	11.2	4.2	15.4	9.2	13	11.8	4.1	7.1	3.9	3.9	8.5	5.9	9.4	7.7	4.7	3.9	3.1	15.3	12.5	12	9	7.2	5	9.2	8.5	9.5	11.2	4.6	16.5	16.5	12.1	9.9	3.5	9.3	10.1
1	17	0.0588235	KAT2B	18	10	38.5	15.6	46	48.4	10.4	40.2	40.7	15	33.7	12	17.8	12.5	8.2	27.7	11.8	12.7	36.3	34.3	51.1	16.8	39.6	16.4	22.6	44.2	45.4	30.9	28	18.9	51.4	10.3	13.8	46.4	14.6	12.6	34.2	37.9	13.1	60.8	14.4	21.6	13.7	37.5	20	14
1	6	0.166667	KCMF1	40.1	24.2	25.4	34.3	22.8	61.4	34.2	22.2	30.5	28.3	21.7	47.1	35.1	29.5	40	58.9	27.8	29.8	44.5	25.9	24.4	33.4	45.4	32.1	36.3	24	27	23.4	24.9	80.7	39.5	21	33.3	25.6	28.1	46.8	32.7	37.1	32.1	141.2	34.7	36.5	40.9	24.3	28.6	33.7
3	3	1	KCNMB1	5.8	1.8	2.6	10.6	2.5	1.7	7	2.4	3.5	14.8	1.7	53.6	4.3	59.7	6.2	16.8	20.8	7.3	4.2	1.9	1.8	1.2	0.7	4	1.7	5.3	3.2	1.5	4.1	0.7	0.3	0.5	1.1	6.2	24.7	9	1.1	6.9	51.1	1.1	2.6	14.4	53.6	3.6	2.3	21.6
5	7	0.714286	KIR2DL1	0.1	0	0	0	0	0	0.1	0	0	0	0	0	0	0	0	0	0	0	0.1	0	0	0	0.2	0.9	0	0	0	0	0	0	0	0	0	0	0	0	0	0	0	0	0	0	0	0	2	0
7	9	0.777778	KNG1	0.1	0	0.1	0	0.1	0	0	0.1	0.4	0	0.1	0.8	0.1	0	0	0	0	0	0.2	0.1	0.1	468.4	3221.7	0	0	0.1	0.1	0.1	0	0.1	0	0	0.5	0.1	0.1	1	0	0	0	0	0	0.2	0	0.1	0.6	0.3
4	11	0.363636	KPTN	4.3	6.7	4.9	3	5.2	5.7	4.7	5.7	8.5	6.4	3.5	5.5	3.4	5.4	1.5	7.8	4.4	2.5	5.4	5.4	5	6.3	8.7	4.5	3.4	5.4	5.1	5	3.3	5.6	4	10.1	2.8	4.9	8	2.2	1.6	10.1	2	7	4.6	4.5	2.6	4.6	6.1	4.8
5	5	1	LACTB	16	25.7	7.6	21.4	7.9	57.6	12.7	7.7	8	8.5	11.2	18.7	19.7	7.7	8.4	15	7.1	14.4	22.2	7.6	9	23.8	42.8	19.2	19.9	7.7	7.6	7.5	8.2	10.7	10	6.7	11.9	7.6	9.3	16.1	4.7	9.9	6.9	49.6	11.7	17	9.1	8.2	18.5	12.9
1	4	0.25	LAMTOR1	99.1	145	170.7	69.7	169.7	119.7	97.1	169	181.8	86.1	154.5	87.9	68.1	87.2	90.7	115	75.6	66.4	119	158.5	163.2	130.1	115.1	92.1	81.3	173.5	170	151	82.2	86.3	87.7	92.7	67.9	170.9	103.2	77.3	47.1	86.5	72.3	127.5	89.7	83.2	74.3	170.4	131.9	97.3
1	18	0.0555556	LARP1	41.5	50.4	31.8	36.8	28.9	37.3	36.7	12.4	45	37.1	12.8	37.5	34.2	44	37.7	52	40.3	29.6	48.5	35.6	23.7	40.4	37	35.1	41.4	28.9	27.5	28.2	45.4	103.9	70.8	40.1	38.2	36.8	31.5	34.9	32.4	57.9	33.3	79.4	45.1	38	39	7.5	36	44.4
5	5	1	LPAR1	27.3	13.5	306.6	19	318.5	0.2	26.1	235.1	274.8	58.2	153	21.8	14	17.2	17.3	15.3	15.9	14.3	16.7	220.9	231	7.8	2.6	16.5	17.8	300	304.1	187.2	12.2	6.6	2.2	5	39.1	310.8	21.1	18.5	0.8	16.8	23.8	6.7	19.1	18.4	20.7	262.5	14.9	11.9
1	19	0.0526316	LPIN1	36.3	15.1	29.4	15	29.7	8.7	37	24	25.2	21	19	15.8	12	16.7	19.1	40.9	15.8	13.1	18	21	28.7	11	27.2	16.3	22.5	30.6	30.1	21.9	31.7	10	23.3	34.5	11.8	33.3	13.9	8.5	15	27.5	14.2	195.1	13.4	19.9	13.1	13.8	14.9	15
1	1	1	LRATD1	0.5	1.4	19.8	4.9	12.6	0	2.4	0.2	16.7	10.6	0	41.3	26.6	2.7	32.4	28.8	2.9	3.4	1.2	11.8	6.6	4	1.5	3.1	0.2	2.4	1.1	12.8	8.2	3.3	5.3	3.3	5.3	4.7	13.7	36.5	1	14	2.1	0.9	17	25.5	2.8	0	0.2	3
3	3	1	LSM1	30.3	32.2	41.9	27.8	42.5	34.7	28.3	44	49.6	25.3	43.1	28.4	25.5	27.7	39.9	27.7	23.1	27	61.6	41.4	43.4	36.4	37	20.6	34.2	43.3	42.8	40.8	20.1	28.6	29.7	22.2	34.9	42.5	27.6	29.7	21.6	32.7	34.4	35.1	24.9	25.6	32	43	22.6	27.2
3	33	0.0909091	LTBP1	23.1	13.2	8.5	22.3	8.8	11.6	14.6	8.3	11.9	162.8	19.1	23.5	10.3	59.5	38.1	21.4	37.4	73.6	89.9	8.7	12.1	23.6	18.7	27.7	7	12	8.3	5	30.5	8	2.4	9.1	73.8	10.6	47.3	16.7	0.7	14.7	74.3	15.8	9.5	15.1	97.5	9.1	8.3	33
3	4	0.75	LYZL2	0	0	0	0	0	0	0	0	0	0	0	0	0	0	0	0	0	0	0	0	0	0	0	0	0	0	0	0	0	0	0	0	0	0	0	0	0	0	0	0	0	0	0	0	0	0
2	8	0.25	MACROH2A1	60.2	59.2	45	97.9	46.4	250	56.2	48	49.4	59.1	52.6	112.5	116	48.5	49.5	147.3	62	71.3	56.2	45.9	51.2	50	50.9	73.3	127.1	46.2	48.2	44.1	39.6	31.5	86.3	57.7	79.4	48.9	54.6	119.8	115.1	65.1	36.6	91.5	96.4	118.4	61.9	49.9	75.8	82
6	12	0.5	MAN1A1	103.1	48.9	4.6	33.1	13.6	29.2	34.6	2.2	9.4	26.1	7.4	36.5	53.2	24	8.8	22.9	16.1	47.5	14.1	8.7	5.9	67.2	155.9	36.1	35	5.3	5.2	6.7	20.3	33	26	4.6	80.1	3.6	18.2	29.6	6.3	43.1	15.2	7.6	14	70.4	27.4	4.2	36.8	26.2
2	4	0.5	MANEA	12	7	3.1	8	3.7	3.3	9	3.9	3.7	8.4	4.3	8.2	8.9	6.9	6.3	8.1	6.5	8	5.7	2.7	4.4	12.1	24.2	7.3	9.3	4.5	3.9	2.2	9.8	8.5	11.2	2.1	6.4	4.4	7	8.8	6.1	5.7	8	1.4	6.9	8.9	6.8	3.9	9.7	12.2
30	30	1	MAP4K1	2.6	1.5	0.6	14.7	0.7	9.3	1.7	0.7	1.2	1.6	0.7	3.3	2.7	1.3	0.8	2.8	1.9	2.3	1.4	0.7	0.7	2.7	3	6.2	32.5	0.8	0.7	0.5	0.9	1.2	0.2	1.8	1.8	0.8	2.5	2.3	16.2	2.8	0.5	0.8	1.9	30.3	0.9	0.8	57.3	3.1
1	8	0.125	MAPK1	31.4	33.4	67.1	36.3	87.7	41.6	30.1	40.9	81	31.7	34.2	36.4	26	29.9	30.4	43.4	29.3	29.1	42.6	85.5	61.3	42.5	34.5	38.8	37.1	34.3	50.2	72.5	29.4	38.4	52.1	12.1	33.4	37.1	33.1	36.5	30.6	29.1	33	38.4	45.3	29.7	39.5	40.9	40.9	34.2
1	1	1	MARVELD1	32.6	9	5.3	12.7	5.8	5.2	26.9	5.1	5.4	55.6	21.9	47.3	7.8	60.5	16.8	19.9	48.5	20.6	20.4	5	7.1	12.4	5.6	29.9	6.9	7.3	6	4.3	40.9	7.1	11.3	20.2	25.2	5.5	44.7	24.7	2	19.2	49	6.2	28.8	22.5	48.1	6.1	16.1	23.9
1	7	0.142857	MATN3	2.1	0.6	5.4	0.5	4	0	2.8	3.7	5.1	2.3	3.5	0.5	0.4	2.1	1	0.5	1.9	2.1	0.4	3.6	4.2	1.8	0	13.4	0.3	5.4	6.3	3	0.7	0.4	0.4	0.3	11.4	5.6	1.6	0.5	0.3	0.6	4.7	0.3	0.8	0.4	1.7	4.8	0.3	1.8
1	12	0.0833333	MBOAT1	6.5	3.3	2.2	6	3.4	11.2	12.6	4.6	2.4	12.1	2.1	18.2	13.9	14.4	5.8	10.5	21.9	8.5	5.3	1.3	3.4	5.8	4.5	7.5	5.4	6.5	3.9	1.1	12.6	5.8	5.8	2.5	4	5.7	9.4	19.1	1.2	8.2	5.4	2	6.8	16.5	8.5	6.5	7.3	15.3
4	16	0.25	MCM5	13.5	7.2	4.5	49.5	8.4	139.9	14.5	7.1	6.4	13.7	5.2	20.3	19.7	16.4	3.4	25.3	13.8	9.6	8.5	4.5	7.8	8.9	15	15	70.7	8.8	6.5	3.2	25.9	12.7	10.4	5.3	25.4	8.1	10.3	16.8	2.3	14	9.7	13.4	17.8	28.5	12.3	6.8	47.7	18.1
12	13	0.923077	MCOLN1	19.9	37.7	5.8	9.3	5.5	10.5	15.4	6	8.5	11.3	7.4	13.5	8.4	11.7	2.7	11.1	12.3	10.1	15	6	6.4	11.6	14.9	20.5	13.3	7.1	5.9	5.6	10.1	9.9	10.3	21.9	16.1	8.2	8.8	5.7	5.1	12.4	6.1	22.3	20.2	12.2	8.2	6.2	48.6	12.9
17	22	0.772727	MCTP1	20.7	2.3	7.3	12.6	26.2	45.8	16	30	19.2	6	5.7	7.8	5.1	5.9	2	6.5	4.9	17.6	3.9	20.8	17	2.7	3.7	13	6.2	7.6	2.7	8.5	1.7	3.2	1.9	4	7.4	12.2	3.5	7.3	1.7	3.7	2.2	3.2	4.4	4.9	11.3	0.7	8.9	5.6
2	11	0.181818	MEF2A	28.3	23.1	20.4	20.5	23.5	18.4	22.3	18	27.3	27.9	18.4	20.2	12.9	34.9	24	21.9	22	22.8	90.6	21.4	15.3	25.1	24.7	30.7	25.2	18.9	23.4	17.9	30.4	12.9	37.8	9.8	26.6	16.6	23.2	15.1	24.4	19.7	23.9	62.1	55.3	17.7	36	21.3	27.4	18
2	3	0.666667	MIA	2.4	3	6	7	6.4	2.9	58.4	5.9	6.4	8.3	5.6	12.9	2	1.3	2	6.7	3.7	2.9	3.7	4.6	7.5	2.4	2.7	1.9	2.1	5.7	5.1	4	7	1.4	0	76.8	2.1	6.7	6.4	4.3	0.4	43.7	3.3	0.7	9.5	6	7.7	5.5	7	66.4
2	10	0.2	MINDY1	13.2	13.1	26.3	8.3	42.7	7.3	15.2	39.1	25.3	18.9	24.9	18.4	16.9	18.3	7.1	37.4	17.5	14.2	33.4	18.1	27	30.2	19.1	13	6.5	50.5	41.4	12.3	21.9	48	30.3	15.2	6.8	46.4	14.4	17.4	13.4	29.9	13.8	16.8	20.8	14.9	15.7	38.3	15.3	26.2
5	17	0.294118	MINDY4	6	3.7	3.3	1.2	2.9	2.4	4.4	1.1	4.3	5.6	9	3.7	1.3	5.4	8.4	3	11.6	5.6	3.9	1.8	2.3	4.9	2.1	9.6	1.2	2.4	2.9	1.7	9	3.4	4.8	5.6	3.3	1.7	5.9	2.1	2.1	3.1	8.2	2.3	3	2.2	6	2.1	1.2	3.3
11	17	0.647059	MKS1	6.2	10	4	3.7	4.1	5.8	8.3	6.3	6.2	10.1	3	7.8	4.5	9.6	4.3	9.1	14	4	6.4	3.8	3.9	9.4	8.8	6.2	4.7	4.8	4.2	3.7	13.5	11.5	5.7	12.3	3.6	4.4	9.2	3.2	6.1	9.3	3.4	6.8	10.7	7.7	5.1	3.3	8.2	8.5
6	9	0.666667	MMP1	0.3	0.1	0	26.9	0	0.3	0.2	0	1.1	0.1	0	4.1	8	10.8	0	4.3	0.1	76.3	0.3	0	0.1	0.9	0.8	6.8	0.1	0	0	0	0	1.8	0	0.1	7.2	0	0.4	6.9	0	6.9	0.2	0	0.6	13.1	1.2	0	2.1	48
2	2	1	MOAP1	16.9	32.5	33.3	11.4	43	40.9	19.2	22	56.8	26.1	15.3	30.3	14	21	27.1	17.6	24.2	17.3	56.3	45.4	52.8	31	20.5	21.7	19.5	31.4	38.1	45.2	19.3	19.4	46	37.3	16.4	39.8	32.7	16.1	93.2	21	30.9	44.6	17.4	22.4	22.5	23.7	19.3	26.8
4	5	0.8	MOB1A	36.9	24.9	12.3	64.8	13	91.3	31.7	13.6	13.6	36.8	18.8	41.4	42.7	35.3	25.7	40.6	33.5	35.8	25.5	11.4	20	48.5	30.9	39.2	92.6	16	13.6	9.8	32.1	16.2	28.8	9.2	36.1	16.3	30.6	43.1	10.3	19.6	29.7	13.3	39.2	42	40.8	17.4	61.6	34.6
2	7	0.285714	MRO	2.3	2.5	35.5	0.5	38.6	0.2	0.6	33.1	33.4	0.3	17.4	0.2	8	0.2	3.1	0.5	0.3	1	2.4	33.2	38.7	24.3	7.3	0.2	0.3	38.4	35.3	26.6	3.3	1.9	5.3	1.3	0.7	36.2	0.2	0.2	1.6	0.3	2.2	2	0.1	4.7	0.3	31.7	2.2	1.3
7	8	0.875	MRPL1	19.6	17.8	17.2	17.6	18.1	27.2	24.6	17.1	21.1	16.6	16.4	28.6	19.7	18.8	21.2	20.7	17.1	11.9	42.1	17.8	18.5	38.5	34.1	13.2	23.8	17.6	17.2	16.4	19.2	14.2	21.5	8.2	21.5	18.3	16.2	29.7	14.7	19.4	15.1	67.9	14.7	18.7	21.6	17.2	15.1	17.9
1	12	0.0833333	MRTFA	19.6	15.5	13.8	27.6	17.4	81.4	20	9.1	23	25.3	11.6	19	11.8	33.4	7.4	16.7	22.8	11.8	20.7	18.4	23	14.4	12.4	24.7	27.7	8.6	7.5	16.8	21	16.3	8.9	13.9	18.4	9.9	19.6	8.9	11.2	18.4	15.3	19.2	23.9	18.7	16.4	5.7	29.9	19.2
2	8	0.25	MSL1	56.9	52.5	35.5	48.4	35	57.2	57.2	27.3	40	75.3	17.5	58.9	52.2	75.7	56.4	48.5	78.2	39	46.6	33.2	27.6	57.3	44.2	62	51.2	27.6	27.2	32.5	58.8	59.7	48.1	79.4	48.9	26.5	60.3	47.2	41.4	56.9	52.4	64.1	60.9	62.1	54.2	22.4	88.9	57.6
0	0	0	MT-CYB	16181.5	25280.8	40535.4	2660.4	41053.5	2951.8	15251.1	38162.5	54788.5	6334.8	44666.3	17442.5	9022.5	7179	6612.8	10678.4	7563.2	3463.7	92388.4	39753.4	35393.8	59731.8	59615.6	6605.9	2550.2	48667.6	39550.7	33306.2	6119.6	15547.8	9184.6	11641.5	5365.1	47274.9	15271.5	8876.8	8588.1	12305.5	7400.7	53121.2	12444.7	17667	5855.4	34314	7421.8	25469.8
3	7	0.428571	MTX1	29.3	33.5	23	16.2	23	39.4	28.5	24.4	29.5	22.5	27	23.4	19.1	25.5	18	33.3	31.3	13.2	20.8	22.1	25.8	34	45.1	23.1	19.8	23.7	23.2	21.8	17.7	27.9	38.1	20.5	20.9	23.3	22.3	19	3.8	31.9	21.9	17.6	25.1	23.2	18.8	24	29.5	28.3
13	25	0.52	MYBBP1A	12.1	11.1	3	13.5	3.1	11.5	16.1	0.9	7.3	13.1	0.4	11.5	9.6	14.7	4.6	17.1	15.3	6.3	10.7	4.7	2.9	8.3	10.9	11.5	13.9	4.9	3.8	3.4	14.2	24.6	6.8	12.8	5.3	3.4	17.2	5.2	3.9	19	10.2	28.2	21.3	13	7.4	1.3	14.2	12.5
1	4	0.25	MYD88	20.3	14.3	6.6	43.9	7.4	52.2	15.2	7	7.5	13.1	8.2	30.6	32.5	12.2	18.8	36.9	14.5	23.7	9.1	6.3	10.8	13.9	61.6	42.9	35.5	9.1	7.1	5.8	11.5	11.7	11.7	9.2	22.8	7.7	14.5	32	2.1	18.1	12.2	3.3	17	32.5	24.7	8	41	27.9
2	42	0.047619	MYH10	27.5	17.1	8.3	6.2	19.4	13.5	14.8	8.3	29.9	19.4	11	9.9	2.3	28.1	17	6.6	25.5	26.4	39.3	15.9	11.7	32.8	19	67.5	6.5	9.6	7.9	15.9	26.2	9.8	13.9	17.8	53.8	11.6	17.9	3.8	22.7	6.6	26.9	5	7.2	5.8	22.3	0.9	4.7	9.6
1	65	0.0153846	MYO15A	0.5	0.4	0.4	0.3	0.4	0.1	0.6	0.5	1.6	1.2	0	0.6	0.3	1.1	1.5	0.3	1.5	0.2	0.5	0.1	0.5	0.5	1.9	0.9	0.1	1.7	0.6	0.4	2.2	0.5	0.8	63.4	0.1	2.3	0.9	0.3	0.3	0.7	0.9	0.4	0.3	0.6	0.2	0.3	0.5	0.6
3	5	0.6	MYOZ1	2.6	0.7	2.7	0.2	2.8	0	2.7	2.7	3.9	1.4	2.7	0.7	0	1	23.4	64.4	1.5	1.4	23.9	2.4	3.9	2.6	0.6	5.1	0.4	2.8	2.6	2.1	1.8	0.6	0.2	2.7	2.2	2.7	22.3	0.3	1.2	37.2	3.5	7201.9	1.5	0.5	0.9	2.7	1.6	0.6
7	43	0.162791	NALCN	0.6	4.3	6.4	0.4	9.4	0.6	2.7	6.5	10.5	1.5	0	0.4	0.6	0.5	1.5	0.2	1	2.3	3.4	9.6	8.7	0.3	1.2	1.1	0.3	7.6	5.9	7.8	2.9	1.3	3	6.8	3	7.4	0.3	0.6	6.2	0.8	1	0.3	0.5	0.5	0.5	4.4	0.4	0.7
44	51	0.862745	NBAS	16.4	21.2	34.4	7.3	37	16.2	16	36.3	43	18.3	33.3	20.4	8.3	18.5	13.8	17.3	19	8.2	31.8	34.8	36.2	20	21.8	16	9.5	35.8	33.4	34.5	22.7	34.7	16.4	29.9	10.1	37.2	19.1	10.6	13.5	15.6	10.5	30.7	21.5	20.3	11.9	32.9	21.3	24.7
7	20	0.35	NCAPG	0.7	0.5	0.2	4.2	0.1	14	0.9	0.5	0.1	0.4	0.2	3.1	3.8	0.6	0	3.6	0.2	0.9	0.2	0	0.5	0.2	0.7	0.6	8.8	0.6	1.1	0	0.2	0.2	0.1	0.1	3	0.5	0.3	2.5	0.3	0.7	0	0.2	3.5	3.3	1	0.9	2.1	1.9
6	16	0.375	NDC80	1.8	0.9	1.7	9.7	1.4	31.5	2.5	2.4	2	2.2	0.2	7	6	4.4	2.1	5.7	1.2	2.5	1.2	1.2	0.9	1.2	1.6	1.5	20.7	1.9	1.4	1.6	0.8	0.9	0.5	0.1	10.5	3.1	5.4	9.9	0.7	1.2	14.1	0.9	7.9	6.3	5	0.6	5.6	3.8
5	23	0.217391	NFKB1	24.1	16.3	5.3	30.6	6.6	34.9	20	6.6	9.6	21.6	8.4	19.9	15.3	19	2.7	23.1	19.3	21	14.6	4.1	8	14	16.5	25.2	33.4	7.6	6.1	2.1	19	16.1	11.8	7.8	21.4	7.5	17.5	19.8	4.9	19	18	21.1	23.6	20.4	17.1	6.6	23.2	17.7
2	3	0.666667	NHP2	95.6	106.9	92.4	76.9	97.4	112.6	102.9	96.3	130.1	97.6	77.8	87.9	57.4	100.6	41.1	186.9	89.8	41.9	105.1	96.2	94	101.4	108.3	71	97.6	93.7	92.6	91.4	108.5	115.6	53.1	79.6	51.5	93.1	90.7	45.6	31.3	90.8	51.6	134.2	130.1	68.9	50	94.6	77.7	90.4
2	33	0.0606061	NOTCH1	17.7	4.2	9.7	4.9	12.9	4.3	15.1	11.9	6.9	13.4	3.8	18.9	4.3	12.8	0.2	16.4	12	0.9	13.7	7.1	5.8	11.6	9.3	22.4	3	17.3	10.5	1.8	5.1	14.1	0.7	6.3	2.6	16.4	15.5	0.6	0.6	10.8	3.1	5	24.1	14.4	1.3	9.1	25	10
1	1	1	NPBWR1	0	0	0.5	0	0.9	0	0	0	0.6	0.4	0	0	0.1	0	0	0	0	0.9	0	0.2	1.4	0	2.1	0	0	0.9	0.3	0.9	0	0	0	0	0.3	0	0	0	0	0	0	0.3	0	0.1	0.1	0	0	0
1	7	0.142857	NPHS2	0	0	0	0	0	0	0	0	0	0	0.1	0.1	0.4	0	0	0	0	0	0	0	0	248.3	0	0	0	0	0	0	0	0	0	0.2	0	0.1	0	0	0	0	0	0	0	0.1	0	0	0.1	0.1
5	22	0.227273	NRXN1	1.1	2.1	25.1	1.1	64.2	0.3	0.8	151.5	80.2	2.2	0	8.1	0.9	1.1	3	2	0.8	1.2	3.4	55.8	24.7	0.4	0.5	0.4	0.3	8.2	13.7	59.7	0.9	1.4	0	6	0	61.5	2.8	2.7	7.2	2.4	8.5	0.2	0.9	2.7	1	1.5	0.2	2.3
1	4	0.25	NT5C	30.4	31.7	13.1	18.1	14.2	16.4	32.1	15.2	17.6	35.2	13.3	38.4	24.7	35	5.2	46.2	32.4	8.4	30.6	12.9	16.1	42	29.3	29.4	18.5	18.4	14.2	11.3	37.8	34	11.8	19	10.3	15.6	36	13.2	8.8	26	15.4	41.4	33.3	44	7.7	15.2	41	37.1
2	6	0.333333	NTN1	4.4	0.5	8	3.6	5.5	0.1	5.4	10.5	5	8.1	3.4	12.6	6.8	9.7	3.5	19.1	10.4	7.4	35.8	3.8	11.2	1.9	7	4.3	0.2	12.8	31.8	2.7	0.9	2.3	4.4	3	0.9	10.8	4	4	0.4	11	2	2.1	7.3	10.6	6	14.9	0.1	17.6
1	3	0.333333	NTSR1	0	0	0.8	0	1.3	0.6	0	0	0.6	0	0	8	0	0	0	0	0	0	0	1.5	0.4	0	0	0	0	0.5	9.9	1.3	0	0	0	0	0	0.2	0	0	0.1	0	0	0	0	1	0	0	0.2	0.2
5	5	1	OARD1	19	25.8	27.6	20.5	30.8	26.6	30.4	29.4	31.2	19.7	27	29.1	31.7	17.8	38.6	23.5	30.4	19.5	22.2	26.6	29	44.7	59.7	17.5	28.7	30.5	28.9	24.7	36	40.9	35.2	22.8	20.1	31.2	25.2	31.4	44.2	25.8	22.2	25.7	21.8	30.4	15.1	29.9	23.2	39.9
1	6	0.166667	OPCML	0.2	0.4	8.4	0.1	17.1	0	0.1	25.1	40	0.4	0	0.1	0.1	0.6	0.1	0.4	0.5	0.2	0.3	16.2	13.1	1.4	0	0	0	0.8	7.4	19.2	0.3	0	10.4	1.3	0	8.8	0.1	0.1	11.7	0.2	0.6	0.1	0.1	0.1	0.5	0	0.7	0.2
1	5	0.2	OPN1LW	0	0	0	0	0	0	0	0	0	0	0	0	0	0	0	0	0	0	0	0	0	0	0	0	0	0	0	0	0	0	0	0	0	0	0	0	259	0	0	0	0	0	0	0	0	0
1	3	0.333333	OR13A1	0	0	0.1	0	0	0.1	0	0.1	0.1	0	0	0	0	0	0	0.5	0	0	0	0	0	0	0	0.2	0.4	0.1	0	0	0	0.1	0	0	0	0	0.4	0	0	0.1	0	0	0	0.7	0	0	0.8	0.1
1	2	0.5	OR14A16	0	0	0	0	0	0	0	0	0.1	0	0	0	0	0	0	0	0	0	0	0	0	0	0	0	0	0.1	0	0	0	0	0	0	0	0.1	0	0	0.1	0	0	0	0	0	0	0	0	0
0	0	0	OR14A2	0	0	0.1	0	0	0	0	0	0.1	0	0	0	0	0	0	0	0	0	0	0	0	0	0	0	0	0.2	0.1	0	0	0	0	0	0	0.2	0	0	0	0	0	0	0	0	0	0	0	0
0	0	0	OR1A2	0	0	0	0	0	0	0	0	0	0	0	0	0	0	0	0	0	0	0	0	0	0	0	0	0	0	0	0	0	0	0	0	0	0	0	0	0	0	0	0	0	0	0	0	0	0
1	1	1	OR2A1	0.6	0.2	0.3	0.1	0.4	0.2	0.7	0.2	0.4	0.6	0.7	0.4	0	0.4	0	0.2	0.5	0.1	0.3	0.1	0.7	0.4	0.2	0.8	0.1	0.4	0.5	0.1	1.1	0.3	0	0.4	0	0.3	0.4	0	0.1	0.3	0	0	0.5	0.6	0	0.2	0.7	0.2
0	0	0	OR51A2	0	0	0	0	0	0	0	0	0	0	0	0	0	0	0	0	0	0	0	0	0	0	0	0	0	0	0	0	0	0	0	0	0	0	0	0	0	0	0	0	0	0	0	0	0	0
1	1	1	OR6A2	0	0	0.1	0	0.3	0	0	0	0.4	0	0	0	0	0	0	0	0	0	0	0.1	0.2	0	0	0	0	0.1	0.1	0.1	0	0	0	0	0	0.1	0	0	0	0	0	0	0	0	0	0	0	0
1	1	1	OR7A10	0	0	0	0	0	0	0	0	0	0	0	0	0	0	0	0	0	0	0	0	0	0	0	0	0	0	0	0	0	0	0	0	0	0	0	0	0	0	0	0	0	0	0	0	0	0
0	0	0	OR8A1	0.1	0	0.5	0.2	0.5	0.9	0.4	1	0.8	0	0.1	0.1	0.1	0.1	0.2	0.1	0	0.2	0.1	0.4	0.3	0.1	0.8	0.1	0.2	0.4	0.2	0.2	0.2	0.2	0.2	0	0.1	0.5	0.2	0.1	0.5	0.2	0	0	0.6	0.3	0.1	0.1	0.2	0.2
3	10	0.3	OSGEP	5.6	6.4	6.3	3.8	6.3	6.2	7.1	6.6	7.3	6.6	6.8	7.7	3.8	6.4	8.5	6	6.1	6.7	8.2	6	6.7	5.8	11.2	6.2	9.3	6.6	6.2	5.9	5.3	5.7	7.5	5.2	6.8	6.5	4.9	7.1	4.2	5.3	8.4	10.6	4.7	6.3	5.7	6.6	8.5	6.4
1	7	0.142857	OTULINL	3.2	2.7	1.2	6.8	1.2	30.6	4.2	1.4	1.6	3.7	4.4	12.4	6.7	1.5	1.4	1.7	1.4	2.8	0.9	1.2	1.6	3.7	1.5	13.3	5.4	1.7	1.5	0.9	2	7.7	1.2	2.6	4.3	2	8.4	13.4	0.5	1.4	10.1	0.4	1.8	9.5	2.5	2.7	7.9	3.3
1	15	0.0666667	PADI1	0	0	0	0	0	0	0	0	0	2.1	0	0	0	0.1	0	110.4	0	0	0	0	0	0	1	0	0	0.1	0	0	0	0	0	0.1	1.1	0.1	0.2	0	0	11.6	0	0	4	0	0	0	0.1	0.1
11	13	0.846154	PAF1	36.9	45.7	33.8	26.3	36.8	37.2	37.8	35.7	36.6	40	33.2	38.8	23.1	37.3	28.3	45.1	39.2	23.8	45.2	34	35	35.3	50	33.8	29.6	38.7	36.4	30.3	50.5	32.2	38.6	48.9	21.1	40.2	41	20.4	26.8	38.5	28	62.8	34.4	37.6	23.4	34.5	47.3	39.7
1	8	0.125	PALM	85.1	23.3	139.6	2	120.4	0.7	66.5	70	259.8	59.9	39.3	40.9	7.5	43.7	3.3	14.5	47.5	2.8	40.7	146.4	91	48	7.4	30.2	0.6	100.4	85.6	120	66.3	5.9	1.2	63	6.7	97.9	43	0.6	4.6	13.1	8.4	9.6	31.4	21	2.5	74.3	23.6	18.1
3	7	0.428571	PALMD	131.9	43.4	14.1	7.2	10.9	0	78.2	10.1	15.2	27.6	40.6	8.7	3.4	33.2	6.1	38.5	23	14.7	83	12.9	23.3	8.5	57.6	28.7	4	12.2	10.2	10.1	19	4.9	9.3	10.6	43.6	10.6	18.1	6.6	7.5	71.6	8	113.5	45.8	8.7	31.7	10.4	6.3	6.1
4	4	1	PATE1	0	0	0.1	0	0.2	0	0	0	0.4	0	0	0	0	0	1884.5	0	0	0	0	0.1	0	0	0	0	0	0.1	0	0.1	0	0	0	0	0	0.2	2.8	0	0	0	211.1	0	0	0	0	0	0	0
4	4	1	PAX1	0	0	0.3	0	0.1	0	0	0	0.2	0	0	0	0	0	0	0.8	0	0	0	0.2	0	0	0	0	0	0.1	0	0.1	0	0	163.4	0.2	0	0.2	0	0	0	0.2	0	0.8	0.4	0	0	0	0	0
1	21	0.047619	PDE10A	2.1	1.3	2.9	0.8	51.3	0	2.3	5.5	8.5	1.3	0	0.8	0.2	2	2.4	0.4	2.4	1.5	2.7	1.9	7.7	3.8	0.3	1	0.5	10.7	2.7	1.9	2.3	0.5	0.5	2.7	2.5	13.4	1.7	0.2	1.9	0.4	1.7	0.4	0.3	0.7	2.1	0.5	1.4	1.2
1	10	0.1	PDHA1	93.8	69.5	67	38.2	72.5	88.9	63.6	71.4	92.2	54.7	84.8	111.5	87.8	53.5	79.6	77.4	49.5	29.6	411.2	73	71.2	136.8	119.2	47.6	36.9	70.3	69	68.9	51	84.1	162.4	49.1	43.5	70.9	48.8	105.4	90.9	110.6	64	463.4	57.1	82.8	52.3	66.3	49.7	122.7
1	13	0.0769231	PFKFB1	28.6	0.5	0.4	0.1	0.5	0.4	9.3	0.4	0.5	0.1	0.2	0.4	0.1	0.1	0.6	1.1	0.1	0.3	0.2	0.4	0.4	1.1	50.7	0.2	0.5	0.5	0.5	0.3	0	1.3	0.3	0.5	0.2	0.5	0.3	0.5	0.4	0.7	0.2	112.6	0.8	0.5	0.1	0.4	0.3	0.4
1	2	0.5	PGLYRP1	1.4	0.3	0.5	1.8	1.1	635.3	0.3	2.8	1.9	0.1	0	0.3	0.6	0.2	0	0.5	0.6	0.2	1.3	0.8	0	0.8	2.5	8.7	0.5	0	0.9	0.2	0.1	0.5	0	0.7	0.9	1.4	0.2	0	0	0.5	0	0.3	1	0.7	0.1	0	42.8	0.4
1	2	0.5	PGRMC1	108.9	172.7	102.3	37.8	112.3	25.3	107.1	90.4	116.4	136.6	102.9	99.1	110.3	155.9	275.7	57.5	150.3	57.4	33.4	111.9	117.6	237.6	682.9	62.6	27.8	104	121.1	110.1	94.1	40.6	114.8	59.6	45.3	126.7	128.7	88.1	81.2	72	202.3	15.8	48.8	133	85.9	105.2	41.8	77.8
4	14	0.285714	PHACTR1	5.2	2	2.6	12.7	44	38.3	1.5	0	26.3	1.1	0	2	2.8	1.1	2.5	1.7	2.5	6.1	15.1	12.5	15.8	5.4	2.6	14	15	5.6	0.8	7.8	1.6	6.1	0.5	4.1	2.6	15.5	1.1	2	7.9	1	0.7	0.5	3.3	3	2.5	0	11.3	3.7
3	10	0.3	PIGK	9.9	12.5	6.6	6.4	8	8.9	12.5	7.1	9.3	9.8	7.1	8.6	7	9.6	9.8	6.6	9.4	10	14.2	7.1	8	17.8	13.3	9.3	8.9	7.3	7.5	6.6	9.7	9.6	16.4	6.6	6.4	7.4	11.3	9.4	9.9	9.6	8.9	7	4.9	7.4	10.8	7.1	9.8	8.9
2	3	0.666667	PIN1	55.2	90.8	120.8	31.4	127.9	48.5	52.8	118.2	202.9	58.6	85.3	72.3	36.8	62.2	7.3	60	64.3	13.2	96.2	129.9	125.4	70.5	63.7	49.5	26.6	134.2	123.4	131.8	55	43.9	28.4	69.7	20.7	145	75.3	9.4	20.8	39.9	22.2	91.3	53.4	49.4	16.8	102	54.2	61.6
2	16	0.125	PLA2G6	18.5	22.4	13.7	4.7	14.9	12.3	19.6	14	20.4	23.2	11.1	10.8	9.3	17.9	10.7	10.3	26.4	13.3	9.4	12.8	12.3	24	13.4	10.5	8.6	15.8	13.7	11.5	24.5	16.2	6.7	17.9	4.2	18	25.1	2.9	8.4	16.1	9.3	10.8	16.4	12.6	3.5	13.9	17.3	13.3
2	8	0.25	PLIN1	964.8	11.4	12.4	3.5	12.2	0.3	466.9	7.7	10.7	1.3	5.2	9.3	0.5	0.7	0.4	1.3	1.4	6.6	8.3	10.3	10.1	2.7	41.2	0.7	1.7	9.4	10.5	7.3	2.1	6.2	0.2	1.3	0.2	11.8	2.6	3.8	0.6	21	0.6	9.6	13.7	14	1.5	6.3	1.1	5.5
1	5	0.2	PLPP3	156.2	53.4	90.6	33.9	85.3	13.2	141	86.4	106.9	297.1	47.8	56.4	24.2	108.1	56.7	51.8	123.6	66.9	79.7	86.1	86.1	92.2	183.5	87.7	22.6	98.8	95.4	72.2	82.6	37.1	131.3	23.3	227.4	103.3	103.7	42.2	19.2	76.8	171.3	51.3	76.2	46.2	66.1	77.3	23.5	66.6
1	7	0.142857	PLPPR1	0	0.1	10	0	12.8	0	0.7	7.2	11.9	0.1	5.9	0.2	0	0	2.8	0	0.2	0	0	10.4	9.9	15.8	3.6	1.4	0	10.4	9.7	8.8	0	0.3	0	0.1	0	10.2	0.2	0.1	1.5	0.3	0	0	0.1	0	0	10.9	0	0.1
1	8	0.125	PLSCR1	60	23.3	12.6	87.4	12.9	65	46.3	12.2	17.8	24.1	12.7	65.6	40.2	28.4	31.3	48.3	40.4	66.6	24.2	11.1	17.3	43.3	49.7	49.7	40.9	17.3	12.7	9.9	35.3	38.6	16.9	15.5	56.8	15.1	23.9	60.1	9.9	49.5	50.1	10.9	13.2	45.8	42.3	13.8	65.1	44.4
3	31	0.0967742	PLXNA1	10.1	7.6	11.3	7	12.9	1	9.7	0.6	16.6	11	1.5	8.4	3.4	11	2.3	11.4	10.3	4.9	13.6	13	6.8	7.2	3.2	14.8	6.4	4.9	4.9	13.6	14	9.4	24.2	5.5	8.3	11.4	9.4	1.9	1.8	13	6.4	11	14.7	7.9	5.3	2.4	13.3	8
1	1	1	PMIS2	0	0	0	0	0	0	0	1.5	0	0	0	0	0	0	0	0	0	0	0	0	0	0	0	0	0	0	0.1	0	0	0	0	0	0	0.3	0	0	0	0	0	0	0	0	0	0	0	0
1	15	0.0666667	POR	53.9	199	18.6	32.3	16.9	18	45.1	13	18.8	42.2	13.9	36.2	106.2	32.4	29.6	54.1	50.6	37.4	38.4	19.3	44.9	37.9	315.9	55.4	20.1	21.5	16.9	15.2	52.7	44.9	78.3	71.9	46.6	16.4	32.1	22.1	12.8	30.2	114.1	56.6	43.3	93.2	28.5	15.3	44.1	41.9
7	9	0.777778	PPID	27.1	38.6	44	24.6	42.8	25.3	23	42.8	64.6	25.6	48.1	33.7	51.1	24.4	19.1	28	24.3	19	44.4	47.1	45.2	35.1	88.4	19.9	28.9	43.1	43.4	39.7	24.4	32	17.2	28.9	21.8	46.4	23.7	20.5	36.5	23.5	18.9	89.7	36.4	45.7	19	44.3	29.3	29.2
1	13	0.0769231	PPIG	26.2	23.4	25.4	28.7	25.6	54.7	27.8	31	59.1	26.3	25	26.3	26.9	29.1	31.8	27.7	23.8	22.2	25.9	23.9	25.3	29.5	47.5	24.9	37.2	26.8	25.6	21.1	26.7	21.4	32.9	26	28.3	27.5	28.1	26.2	29.5	26.7	23.1	27.8	24.5	30	21.9	24.6	32.6	27.7
1	21	0.047619	PPL	39.8	4.9	3.4	1	3.9	0.2	40.1	0.5	4	85.5	2.9	9.9	6.5	5.7	7.4	733.9	11.6	7.2	5	4.3	0.4	7.3	13.4	18.7	0.4	0.4	1.8	2.7	5.9	10.7	4.1	14.4	6.4	2	17.4	3.4	2.4	150.7	11.6	12.1	183.2	12.4	1.7	0	0.3	11.2
2	19	0.105263	PPP4R1	20.4	16.4	17.4	17	18.3	32.3	19	19.6	18	23	19.3	22.4	23.4	21	17.2	71.3	21.3	20.9	20.9	16.4	18.7	18.3	15.5	34.9	13.1	18.4	18	15.6	17.1	20.1	23.7	11.8	29.2	18.7	16.8	19.9	13.4	23.5	17.1	16.4	26.3	26.3	23.5	18	18.5	24.7
3	5	0.6	PRAME	0.1	3.8	0	0.2	0.1	0	0.1	0	0	0.8	0	0.1	0	3.4	10.1	0	0.5	0	0.2	0	0.1	1.8	0.1	0.2	0.1	0.1	0	0	4.8	0.1	0	0.3	0	0.1	0.1	0	0.2	0.1	0.1	0.3	0.1	0.3	0.2	0.1	0.1	0.1
2	5	0.4	PRDX1	270	365.8	651.1	292.8	669.6	87.4	459	719	753	278.6	646.9	329.8	505.9	257.5	463.4	953.4	309	300.1	470	623.6	730.3	792.8	848.1	343.2	374.4	727.8	704.4	616.6	257.8	123.7	216.3	211.6	356.3	716.6	258.2	330.2	350.4	351.4	310	576.1	293.8	405.5	332.2	736.6	268	358.4
2	2	1	PROKR1	1.7	1.1	0	0.2	0.2	0	0.6	0.2	0.1	0	0	0.1	0	0	3.6	0	0	0	0	0.2	0.6	0	0	0	0	0.6	0.4	0	0	0	0	0.5	0	0.4	0	0.1	0	0.2	0	0	0	0	0	0.4	0	0
10	16	0.625	PSD	0.8	9.2	157.3	3.9	136.3	0.7	1.5	4.5	236.3	42	4.9	175.8	6.1	79	1.4	1.6	46.6	9	2.6	223	55.3	2	2.4	1.2	0.9	36.7	23.7	160.4	15.4	5	1.5	100.1	0.8	63.9	4.4	3.5	37.2	1	1.2	0.4	1.6	41.7	17.9	5.5	1.5	44.5
2	5	0.4	PSG1	0	0	0.3	0	0.1	0	0	1.3	0.7	0	0	0	0	0.1	0	0	0	0	0	0.4	0	0	0	0.3	0	0.2	0	0.2	0	0	0.2	0	262.1	0.7	0	0	0.2	0	0	0.1	0.1	0	0.6	0	0.6	0.4
1	1	1	PTF1A	0	0	0.7	0	0.8	0	0	0.9	1.6	0.1	0.5	0	0	0.1	0	0	0.2	0	0.3	0.9	0.9	0	0	0	0	1.1	0.8	0.7	0.1	105	0	0.2	0	1.1	0.1	0	0.1	0.1	0	0	0	0.1	0.2	0.8	0	1.9
3	15	0.2	PTH1R	28.3	72.8	39.4	1.1	39.8	0	20.4	40.8	61.3	41.2	33.6	9.8	1.2	19.3	2.7	3.8	20.4	3.6	27.2	37.7	38.3	573.4	85.3	25.8	2.4	41	39.9	35.5	22.4	7.6	1.3	6	16.2	43	12.5	0.6	0.7	2.7	3.5	7.7	9.6	9.7	2.6	39.3	54.8	7.6
1	5	0.2	PTP4A1	32.6	141.9	29.2	37.8	33.5	229.4	31.7	34.9	36.3	41.8	32.8	108.9	55.6	44.2	15.4	53.9	34.9	59.4	28.8	29.7	96	51	497.8	55.3	24.6	37.7	36.8	27.3	55.2	70	16.2	41.4	73.1	37.1	44.6	111.1	22.7	68.8	21.2	302.4	54.9	51.2	57.1	40.7	19.6	55.7
1	9	0.111111	PTPA	43.9	118.9	164.5	56.7	152.2	53.3	61.5	132.7	186.5	70	122.6	90.9	50	88.1	56.3	117.8	77.9	49.7	151.5	157.2	148.8	116	155.4	73.3	50.3	150.8	149	152.1	64.3	71	147.9	73.7	50.2	150.8	120	51.8	43.8	98	87.6	344	74.3	57.6	92.9	138.1	83.5	84.2
1	19	0.0526316	PYGB	42	36.7	75.4	27.9	73.5	14.3	61.7	79.2	83	33	33	124.5	27.2	52.3	21.6	107.6	38.1	39.5	165.4	72.8	70.8	43.8	14.7	32.4	19.3	86	76.3	70.2	26.1	25.6	18.3	62	11.6	78.5	108.9	73.3	25.6	126.2	107.3	18.8	80.9	45.2	60.3	76.2	22.8	51.8
1	5	0.2	RAB10	47.8	52	47.9	44.6	53.2	17.8	45.5	53.5	57.3	42.7	36.4	59.3	41.7	39.3	40.7	174.3	39.9	42.3	50.3	46	51.8	57.3	49	40.3	43.1	56.4	53.6	44	37.4	38	66.9	21.7	41.2	58.2	43	58.5	29.3	52.1	42	215.9	71.6	46.7	48.5	56.4	44.8	59.3
8	8	1	RHBDD1	10.4	9	12.6	13.7	18.5	12	11.6	11.9	12.5	11.7	2.4	11.6	10.4	13.7	12.6	11.6	13	11	10.4	7.7	17.5	12.1	15.2	10	16.3	14.5	13.8	3.9	13.8	14	16.7	4.4	10	16.1	13.2	11.3	7.5	9.7	13.5	9	8.9	11.9	14.4	17.2	14.4	11.5
1	19	0.0526316	RHOT1	19.3	27.1	19.4	9.6	21.4	19.9	19.7	20.9	29.6	15.7	13.1	16.6	11.5	16.4	15.1	15	14.6	11.6	25	21.3	19.1	17.8	17	17.4	11	19	18	19.3	17.9	15.6	38.4	14.3	18.8	20.1	17.3	11.4	51.4	17.4	19.3	28.6	26.8	12.3	16.1	18.8	12.3	17.5
2	33	0.0606061	RIMS1	0.2	1.2	7.2	0.8	13.5	0	0.5	367	24.4	0.3	0	0.2	0.7	0.2	0	2.1	0	3.9	0.1	15.9	8.5	0	0	0.2	0	3.2	26.2	6	0	0.5	1.6	2.4	0	76.6	3	0.1	7.5	1.1	0.3	0.2	0.1	0.4	0.7	0	0	1.4
1	1	1	RNASE1	663.2	506.1	381.8	132.5	494.8	6.2	356.3	448.9	502.9	205.7	392.4	382	178.3	140.6	113	195.7	234.1	410	348.4	394.9	483.2	252.7	54.9	782.7	189.4	521.5	462.3	349.5	192.3	9199.3	61.1	44.2	905	495	84.6	429.3	3.2	169.4	151.1	128.6	106.7	203.5	288.1	412.3	355.9	1012.5
6	7	0.857143	RPL5	1242.9	1043.6	531.3	794.1	552.4	1758.2	1816.7	541	784.4	1677.6	541.7	1266.2	805.2	1307.4	1400.8	1195.2	1432.9	653.3	872.3	506	565.4	864.7	801.4	801.6	1447.5	549.2	531.6	488.3	3386.5	2254.6	701.2	876.2	742.3	556.1	1112.5	991.4	349.6	1199.9	855.1	1125	1253.1	968.1	970.4	569.1	906.2	1144.9
1	1	1	RTP1	0	0	1.2	0	1.3	0	0	0.3	1.1	0	0.3	0	0	0	0	0.3	0	0	0	0.9	2.3	0	0	0	0	0.5	1	0.8	0	0	0	0	0	0.4	0.1	0	0	0	0	0	0	0	0	0.4	0	0
1	7	0.142857	RUNX1	13.9	3.8	2.4	20.5	3	45.9	27.4	2.7	5	15.4	6.4	6.4	5.1	3.3	3.2	9.3	4.7	16.1	5.3	2.5	10.7	3.9	7	22.6	11.4	4.9	3.5	1.2	6.4	4	1.5	5.1	8.6	4.6	13.6	6.5	0.3	39.6	3.6	19	11.3	6.9	9.3	6	10.3	17.1
1	17	0.0588235	RXFP1	0.1	5.3	3.6	0.2	6.6	0	0.1	0.3	6.8	2.7	0.7	0.2	0.1	6.3	1	0.1	0.8	0.7	0	5.6	2.1	2.1	1.4	3.8	0.4	1.7	0.9	4.6	0.3	0.1	0.2	0.1	2.7	2.3	0.4	0.1	0	0.1	2.8	0	0	0.2	0.8	0.4	0.3	0.4
1	104	0.00961538	RYR2	0.6	0.7	5.5	0.8	12.3	0	0.6	10.3	24.5	1.5	0	1.5	0.2	0.8	0.4	2.9	0.7	1.9	133.3	10.7	3.4	0.1	0.1	1.9	0.1	2.2	0.5	6.7	2.9	8.5	0	1.8	1.2	3.8	2.9	0.5	6.6	0.5	1.7	0.1	0.3	0.5	0.7	0	1.3	1.5
1	2	0.5	S100A1	181.3	8.3	724.3	6.5	774.6	2.3	78	766.5	960.2	2.4	564.9	11.2	11.2	4.2	1	81.7	42.1	4.9	3105.8	695.3	710.4	192.2	4.5	4	5.1	844.2	800.4	660	2	16.9	162.4	55.1	18.2	802.7	29.2	1.2	36.8	627.5	9.4	3089.2	22.5	7	1.7	813.2	4.3	23.3
1	19	0.0526316	SAGE1	0	0	0.2	0	0.2	0	0	0.2	0.3	0	0.2	0	0	0	0	0	0	0	0	0.2	0.3	0	0	0	0	0.4	0.4	0.1	0	0	0	0.2	0	0.4	0	0	0	0	0	0	0	0	0	0.3	0	0
1	8	0.125	SCAMP1	18.1	22.6	22.4	12.8	24.8	8.5	28.5	28.8	27.2	24.1	25	19.8	16.2	25.3	23.4	24.9	29.8	20.4	24.9	23.5	28.5	28.9	18	17.9	12.2	23.1	26.8	21.7	23	25.4	47.4	15.9	23.6	23.4	34.6	22.5	40.6	31.7	30	10.7	17.8	15.7	26.8	21.5	13.8	28.2
1	8	0.125	SCAMP2	41.6	47.1	22.6	40.7	27.1	51.9	41	28.2	31.5	38.3	32.7	76.7	76.4	37.2	37.2	104.3	47.8	35.8	32.1	21.6	28.5	45.2	42.3	50	48.3	33.1	26.2	18.3	26.7	54.9	86.3	29.6	49.3	31.4	35.8	73.4	4.8	93.5	32.7	34.5	67.8	80.8	33.9	29.3	67.3	65.5
1	1	1	SCAND1	65.8	93.1	19.9	20.4	17.9	44.6	66.8	24.4	52.1	53.5	24.7	60.8	35.8	62.9	4.8	63.6	58.6	5.4	68	21.8	22.9	96.7	118.9	52.2	13.9	33.6	23.1	20.3	61.6	77.4	9.7	70.2	9.6	22.6	84.4	4	2.7	61.5	11.2	85.7	68	62.4	5.5	21.5	79.1	66.9
1	2	0.5	SCGB1A1	0.6	2.1	0.8	0.9	0.9	0.2	0.3	1.6	1.2	0.7	0.6	0.2	0.4	0.2	0.7	11.1	337	0.2	0.5	0.8	0.8	0.2	0.4	3106.6	0.2	0.8	1.2	0.7	2.1	1.9	0	2.4	1.7	1.1	85.9	0	0.2	0.5	0.9	0.4	0.2	1.6	0	0.7	7.3	4.3
3	5	0.6	SCN1B	19.7	13.7	53.6	3.4	50.8	2.3	16.4	90	236.7	15.3	13.5	9	1.9	9.4	2.2	8.7	21.9	4.9	73.4	60.8	89.2	8.3	8.6	11.2	3	107.3	73.5	23.9	7.9	12.4	18.4	17.6	5.4	113	8.7	2.7	10.7	15.5	3.6	576.7	5.6	8.1	4.5	49.8	19.9	8.5
1	26	0.0384615	SCN2A	0.1	1.3	8.6	0.1	17.2	0	0.8	26.7	22.1	0.2	0	0.1	0.2	0.5	1	0	0.1	0.8	0.1	17.9	15.6	3.5	0.1	0.2	0	0	3.4	17.3	0.2	0.1	0	3.8	0.1	1.9	0.1	0.1	4.7	0.2	0.4	0	0	0.3	0.6	0	0.1	0.3
1	3	0.333333	SCN2B	0.6	1.5	15.1	0.3	21	0	0.7	16.3	34.4	1.4	0	1.3	0.6	1.6	1.4	1.8	1.3	1.3	12.9	22	13.5	0.4	0	1.2	0	7.4	15.3	21.4	1.3	0.1	0	0.8	0	14.6	1.1	0.7	3.7	0.5	1.2	7.3	0.2	1.1	1.9	3	0.1	0.3
6	17	0.352941	SCYL1	42.9	69.9	29.8	26.7	30.5	33.1	41.5	26.3	54.4	46.3	28.3	43.9	28.3	49.9	32.8	40.3	44.4	26.5	55	32.4	26.8	45.8	83.9	42.8	31	29.1	29.3	31	52.8	62.1	35.8	45	34.9	30	47.7	17.4	12.5	48.9	34	105.3	44.2	40	27.7	24.3	46.7	50.4
7	19	0.368421	SEC23A	46.3	32.3	9.8	32.1	14.1	13.2	21.1	18.3	16.7	36.5	30.7	40.4	58.2	43.1	20.1	34.4	21.7	32.4	47.3	14	18.7	23.3	81.4	20.4	21.2	13.2	14.1	12.4	34.2	12.1	8.1	10.6	27.3	15.7	34.3	34.5	38.9	10.6	53.1	54.7	12.9	53.1	91.3	6.7	20.7	16.9
7	10	0.7	SENP3	23.9	24.2	44.6	21.2	44	25.6	23.9	40.2	48.3	23.5	39	30.1	21.4	26.9	27.6	25.6	26.1	19.5	23.8	44	41.6	26.9	20.7	28.9	26.7	43.1	43.6	44.1	27	26.6	38.4	26.6	22.7	43.8	23.2	25.6	24.9	25	26.3	33.8	28.7	25.4	29.1	40.8	28.5	27.2
1	4	0.25	SERPINA1	49.6	9.7	7.8	227	11.7	158.6	101.7	10.2	19.9	106.6	14.6	152.4	281.1	42.7	5.3	10.1	22.6	355.5	12.2	7.8	19.1	511.1	34304	575.7	37.4	22.4	13	6.9	5.5	202.7	5.3	9.1	26.8	16.7	12.7	180.6	2.6	33.9	141.7	3.7	6.1	767.2	76.4	14.1	316.1	284.8
1	7	0.142857	SET	125.3	123.9	139.5	197.4	141.4	264.1	176	129.1	131.5	149	123.9	161.6	126.7	176.3	88.8	198.1	156.3	150.4	154.1	125	129.8	156.9	161.2	130.5	311	133.2	138.4	114.3	192.3	176.8	144.4	79.2	207.9	142.9	137	171.4	143.6	140.6	136.1	184	155.4	133.3	166	154.5	171.9	141.1
2	10	0.2	SFXN1	7.7	15.5	13.2	18.4	15.5	22.1	8.2	15.6	18	8	13.9	28.3	19.4	8.6	8.1	14.8	8.8	9.9	12.4	13.5	15.9	42	100.5	5.9	27.2	12.8	13.9	12.9	18.9	13.3	15.9	13	15.4	14	9.7	17.8	20.9	9.7	10.5	11	8.9	20.3	11.4	12.2	10.6	14.7
1	2	0.5	SHH	0	8.8	1.5	0.3	1	0	0	1.6	1.5	4.5	0.2	1.3	1.4	0.4	3	0	0.1	3.8	0	0.8	5.3	2.8	13.7	1.8	0	3	1.3	0.7	0	0.2	0	0.1	0	5.3	1.2	1	0.3	0	1.2	0	0.1	1.4	0	0.9	0	10.6
1	1	1	SHISA2	0.5	0	1	0.2	2.4	0.1	12.5	1.4	2	1.7	1.3	0.1	0.7	0.1	7.9	0.2	0.2	0.6	0.2	1.9	1.6	4.7	0	4.4	0.5	1.6	1.6	0.9	0.3	0.3	0.1	1.6	0	1.9	0.5	0.1	0	2.8	0.3	14.4	0.8	0.7	0.1	2.3	0.2	2.1
2	2	1	SHLD1	3.9	9.8	4.9	6.2	5.7	16.9	5.4	7.1	6.2	4.7	4.4	5.2	9.2	3.8	5.4	5.4	4	4.4	7.2	4.7	5.5	5.1	3	4.9	14.4	5.2	5.1	4.4	5.1	5.2	2.4	6.1	3.1	6.2	6.3	5	4.1	8.5	3.7	12.1	4.1	7.1	2.6	4.6	10	4.8
1	21	0.047619	SIGLEC1	21.5	13.8	2.3	7.8	3.9	12.5	8.7	2	6.9	1.6	10.8	9.6	5.2	2	1.9	2.3	7	8.6	6.2	1.8	7.7	3.8	8.4	16.8	12.8	6.4	3.1	1.7	2.8	1.6	0.5	2.3	18.9	4	1.9	6.7	0.3	5.5	1.2	3.8	2.8	11.3	7.8	2.7	19	5.2
17	27	0.62963	SKIV2L	20.3	33.4	0	5.3	0.3	4.2	21.8	0	0.4	25.3	0	25.3	10.6	22.8	9.5	23.1	25.2	0	22	0	0.6	24.1	55.2	22.4	3.4	2.2	1.5	0	24.8	25.9	2.5	40	2.6	2.7	32.2	2.4	2.1	22.6	3.3	20.5	19.3	31.5	5.8	0	40.9	27.8
2	5	0.4	SKP1	425.7	571.3	465.4	196.6	478.8	366.8	564.6	485.1	653.9	459.2	494.2	474.1	232.2	445	495	405.2	441.6	333	655.2	481.3	521.4	592.3	446.5	349.6	308.4	482.5	484	451.9	529.8	268.8	782.6	504.9	398	488.8	424.6	353.6	488.6	369.9	556.1	1065.5	422.9	357.9	426.3	502.7	307.3	389.1
1	4	0.25	SLFN11	28.5	8.3	6.2	20.1	5.6	12.9	17.3	6.3	6.2	19.6	9.2	10.3	6.3	12.3	42.6	8.5	20.8	18.5	18.6	5.4	10.1	6.5	6.9	38.1	21.3	8.2	6.5	3	23.3	5.4	6.2	6.6	10.6	9.3	9.2	11.2	1.4	11.9	12.5	7.3	4.8	14	19.2	7.1	23.5	9.1
1	34	0.0294118	SMARCA4	13.9	16.4	13.2	22.8	12.4	32.1	13.1	12.3	22.4	16.2	9.5	18.3	20.1	14.6	9.6	33.2	20.9	13.4	16.3	14.3	7.8	15.9	8.7	18.1	27.3	9.8	9.9	10.9	15	18.4	23.1	11.2	20.3	11.1	17.8	13.1	19.9	26.1	15.7	23.9	28.3	17.3	14.7	2	19.7	20.6
19	24	0.791667	SMC1A	16.8	11.9	9.3	28.7	11.6	30.6	17.4	15.1	10.8	13.6	10	20.2	18.8	21.2	8.1	17.3	16.9	11.6	15.7	8.6	12	16.4	18.9	16.1	34.7	10.8	11.3	6.8	19.3	14.6	26	6.4	18.3	12	14.1	18.5	21.2	15.3	13.1	18.1	18.2	16	23.1	9.9	20.3	15.8
1	62	0.016129	SMG1	12.2	8.5	12.3	16.3	12.4	39.4	19.7	40.2	13.8	13.5	13.9	14.5	11.7	14.3	15.9	14.3	12.2	10.9	12.9	12.3	9.1	14.7	17.9	11.5	21.7	9.1	9	10.5	18.8	13.1	15.3	10.3	11.6	15.4	12.2	16.1	21.1	12.1	11	53.5	42.4	13.7	13.3	3.6	16	12.9
1	7	0.142857	SNAP23	44.8	30.6	26.1	63.5	28.5	35.4	38.6	27.8	45.2	37.8	33.5	53.3	50.8	43.6	35.7	32.2	30.1	40.6	45.1	30	26.6	42.8	44.8	45.6	85.3	29.4	27.6	20.9	34.9	24.4	36.5	13	69.5	33.3	49.6	51.7	12.9	45.6	31.2	44.3	26.7	56.9	48.7	30	70.9	40.3
1	4	0.25	SNAPC2	20.5	21.8	12.9	10.5	14.5	16.8	19.8	12.3	20.3	34.6	8.9	28.8	9.8	51.2	5.7	14.4	35.3	8.4	16	14.8	13.3	17.3	12	17.3	9.2	13.3	13	12.4	20.9	18	10.2	25.7	6.6	13.7	27.3	3.8	1.8	16.8	17.4	9.1	20.1	15.4	12.5	11.9	21.6	18.9
1	14	0.0714286	SNX1	64	69.6	49.5	59.6	62.6	35.1	46.6	61.3	49.7	53.3	47	60.8	50.2	48.1	68.3	61.1	37.8	43.3	50.9	46.3	54.3	57.4	69.9	55.2	67.6	66.8	65.5	41.8	39.3	44.7	72.7	32.3	58.3	65	52.3	48	27.2	55.8	65	69.7	48.6	52.8	53.5	67.6	61.6	55.3
1	4	0.25	SOD1	256.8	602	571.9	119.5	586	167.8	235.5	612.6	722.7	197.7	597.1	246.5	363.5	181	230.4	222.9	198.8	207.9	431.1	577.5	608.8	487.7	1659.1	155.2	171	631	607.8	571.4	304.6	118.1	212.4	238.5	157.1	643.8	205.7	182.2	250.7	161.8	206.1	431.5	151.4	268.9	137.8	608.8	148.6	212.1
3	5	0.6	SP1	22.3	18.7	10.1	23.3	14.2	30.2	26.5	19.6	12.6	23.9	12.4	25	31.1	30.1	21.2	38.9	25.7	25.9	13.2	10	15.7	20.7	17.1	23	24.4	16	14	8.1	30	18.7	22.3	10.8	23.9	15.1	21	30.1	20.6	27.7	22.2	25.5	40.4	31.5	26.7	14	28.2	28.8
1	1	1	SPANXN1	0	0	0	0	0	0	0	0	0	0	0	0	0	0	0	0	0	0	0	0	0	0	0	0	0	0	0	0	0	0	0	0	0	0	0	0	0	0	0	0	0	0	0	0	0	0
1	9	0.111111	SPARC	1676	410.3	601.5	440.4	848.1	32.7	533.1	805.2	369.5	844.4	311.6	287.5	111.5	543.4	113.7	310.5	273.8	1540	568.5	386.6	1489.6	177.7	159.9	502.3	234	1205.3	1065.3	151.9	351.4	120.2	275.3	112.2	2202.9	1381.1	229.1	187.1	36.7	114	381.6	260.7	262.7	158.7	1262.5	991	263.1	144.5
1	4	0.25	SRD5A1	1.5	2	4	1.9	5.6	2.2	11.1	7.5	9	2.6	0.1	2.4	4.1	1.7	3	11.1	1.7	1.7	1	5.9	3	4.7	29.3	1.9	2.3	6.3	4.5	4.6	2.5	2.3	1.4	1.1	1	6.6	1.5	2.3	3.8	2.7	1.1	1.3	13.7	4.1	1.6	2.2	1.4	2.5
2	14	0.142857	STARD8	13.2	4.4	7.7	6.1	6.2	3.4	10.4	6	6.9	6.3	5.8	3.9	1.4	7.2	4.7	3.4	9	5.3	10.6	5.9	5.9	14.8	6.6	20.8	4.2	12.9	7.1	4.3	3.3	5.2	2.6	9	8.9	7.2	9.3	1.5	0.6	2.7	8.6	6.8	2.5	4.4	6.1	7.4	11.2	4.2
1	2	0.5	SUCNR1	3.5	0.8	0.1	1.3	0.1	8.2	1	0.1	0.3	0.2	0	0.5	1.2	0.1	0.1	0.2	0.1	0.5	0.7	0	0.4	40.3	5.3	2.7	1.9	0.2	0.1	0	0.1	0	3.4	0	0.2	0.2	0.1	0.8	0	0.6	0.1	0	1.1	1.1	0.7	0.3	7	7.9
6	9	0.666667	SUN3	0.1	0	0	0	0.2	0	0	0.1	0.2	0	0	0	0	0	0.1	0	0	0.1	0	0.1	0.2	0	0	0	0	0.1	0	0.1	0	0	0	0	0.3	0.2	0	0	0	0	0	0	0	0	0	0	0	0
3	4	0.75	SUSD5	4.6	1.4	3.1	0.9	3.3	0.1	2	2.5	4.6	6.4	5.2	1.6	0.8	4.6	2.3	1.3	5.2	5.5	1.6	3.4	4.2	1.5	0.5	1.8	2.4	3.8	3.5	3.2	3.8	0.6	1	0.8	0.2	4	1.3	1.2	0.6	0.7	6.4	1.6	1.7	1.9	4.9	3.3	2.5	1.8
3	145	0.0206897	SYNE1	14.7	17.9	61.8	7.6	64.5	54.1	14.6	150.2	72.3	16.9	156.8	14	2.3	19.3	23.9	5.7	26.6	8	28.6	94.8	54.2	34.9	14.7	31.6	17.3	55.3	58.3	56.7	44.9	20.7	23.8	57.2	4.4	69	17.1	6.2	66.9	5.1	12.7	28.2	19.7	11.5	13.2	40.6	33.2	21.8
2	5	0.4	SYNPR	0	0.3	36.1	0.1	101.6	0	0	61.9	61.3	0	12.9	0.1	0.2	0	0	0	0	0	4.6	52.3	37.6	0	0	0	0	44.5	33.4	70.1	0	0.1	0	1.2	0	26.9	0	0.1	39.1	0.6	0	0	0	0.1	0	20.2	0	0.5
32	37	0.864865	TAF1	11	8.7	10.5	11.5	12.1	12.9	12.5	13.6	11.7	11.2	10.7	10.1	6.7	13.9	13.1	7.6	11.2	7.9	7.1	9.3	10.8	7.6	7.9	9.2	14.2	11.6	11.5	6.4	14.5	9.9	12.3	8.4	10.1	12.9	10	10.1	27.6	7.8	10.2	10.6	13.4	9.3	11	8.7	15.6	10.7
2	4	0.5	TAFA1	0.2	1.1	5.4	0.3	9.4	0	0	0	15.3	0	1.8	0.2	1.3	0.2	1.1	0.1	0	0.7	0.1	14.4	8.4	0.3	0.3	0.1	0.6	13.1	5.8	12.8	0	0	0	0.4	0	18.4	1.4	0.1	0.3	0.1	3.8	0.1	0	0.2	0.3	0.1	0.4	0.1
5	20	0.25	TBK1	11.3	15.5	6.1	10.2	6.1	17.1	11.5	5.7	6.9	9.9	5.7	10.2	15.2	11	6.7	11.4	9.6	10.2	9.5	5.9	5.6	11.9	17.5	13	14.7	6.5	7.1	5.9	9.6	7.6	11.7	9.8	13.8	6.2	10.7	8.5	6.3	10.3	9.1	18.6	8.6	11.5	10.9	5.6	13.5	10.3
1	8	0.125	TBX1	3.8	0.6	0.5	1	0.6	0.1	8	0.5	2.2	5.8	1.8	1.8	0.7	2.7	0.2	3	7.8	0.4	0.6	0.5	0.3	0.4	0.4	4.3	2.9	0.5	0.3	0.2	2.3	0.3	7.7	0.7	0.1	0.7	5.3	0.3	0	8.2	0.5	62	8.9	3	0.6	0.2	0.6	1.2
1	25	0.04	TDRD1	0.2	0	0.2	0.1	0.3	0	0.3	0.1	0.8	0.1	0.5	0.1	0.2	0.1	0	0.2	0.2	0.1	0.6	0.2	0.2	2	0.2	0	0.2	0.3	0.3	0.1	0.4	0.5	0	0	0	0.4	0.6	0.1	0	0.2	0.1	0.1	0.1	0.1	0.1	0.1	0.6	0.1
3	12	0.25	TEAD1	29.8	12.2	11.8	8.3	11.9	0	17.9	10.3	9.4	23.6	28	27.6	7.7	26.6	7.2	30	19.3	18.7	31.6	14.5	25.3	17.3	13.7	16	4.3	16	11.2	6.7	22.1	15.3	27.3	14.5	33.6	10.7	19	13.1	10.6	10.3	20.3	68.1	12.7	12	27.4	14.1	7.4	16.5
1	17	0.0588235	TEC	0.9	1.7	0.3	2.1	0.2	6.2	1.4	0.1	0.5	0.9	1.3	1.3	1.6	1.1	4.3	3.4	1.9	1.2	1.3	0.1	0.3	1.1	2.5	2.1	3.1	0.9	0.4	0	0.4	0.8	1.2	0.6	1.1	1.2	0.5	1.4	1.9	2.3	1	0.6	3.6	1.5	0.8	0.3	1.7	1.1
4	14	0.285714	TENT2	18	15.2	12.1	20.6	14.5	44.8	25.3	13.6	15.8	18	16.9	18.6	18	19.8	23.8	16.6	16.1	17.5	14.6	11.8	14.6	17.8	24	18	30.4	13.7	13.3	10.5	22.9	15.3	15.6	11.6	21.2	13.9	15.9	21	14.4	15.2	15.4	16.3	24	19.2	18.5	12.9	28	17.9
1	11	0.0909091	TGFBRAP1	8.5	8.2	5.8	8	6.1	22.9	8.1	6	6.9	6.6	7	8.1	7.3	7.9	5.4	8.3	7.1	6	6.7	6.7	5.4	6.7	5.1	7.5	9.4	6.1	6.3	6.4	7.7	10	11.5	5.2	10.5	6.4	8.4	8.2	6.2	8.4	9.4	11.9	10.7	8	9	5.7	8.6	13.6
5	12	0.416667	THOP1	13.1	19.8	25.6	11.9	27.1	19.8	15.4	24.5	48.8	15.3	20.3	20.7	22.8	18.8	6.4	31.2	17.8	3.3	34.8	28.7	24.4	19.1	73.6	13.8	11.7	29.2	27.8	28.8	18.9	17.6	6	32.3	7.8	26.2	37.9	7	9.4	15.8	5.3	41	20	21.7	6.2	22.3	23.2	16.2
3	3	1	TLCD1	2.5	5.5	12.8	3.2	12.8	1.4	5.2	14.7	21.7	4.5	11.1	8.1	8.2	1.8	13.9	13.2	14.6	2.3	2.3	13	13.1	18.9	15.1	7.4	3.3	12.8	13.3	12.1	1.1	12	3.4	4	4.6	14.5	6.6	8.3	1.7	13	3.7	0.8	20.3	4	1	12.6	1.4	8.9
2	4	0.5	TMCC2	1.2	2.6	21.8	0.4	17.2	88.8	0.9	14.7	43.7	1.7	0	1.9	0.3	1.6	0	0.7	2.1	0.3	2.5	22.1	11.1	1.4	0.7	3.1	0.3	31.4	22.6	4.6	3.1	0.5	3.1	5	5.4	37.4	1.1	0.1	8.5	0.9	0.3	3.6	1.7	0.9	0.5	20.9	16.2	0.9
1	9	0.111111	TMPRSS11A	0	0	0.2	0	0.3	0	0	0	1.2	9.5	0	0	0	0	0	86.9	0	0	0	0.2	0.5	0	0	0	0	0.8	0.7	0	0	0	0	0.1	0	1	0.3	0	0.4	12.9	0	0	0	0	0	0.1	0	0
1	27	0.037037	TNC	61.6	4.8	17.2	171.9	22.1	0.9	41.6	15	10.7	39.6	2	134.6	16.8	107.7	12.3	24.1	25.7	14.2	25	14.8	40.3	29.4	7.8	54.7	40.1	21.2	36.3	0.7	5.4	4.8	2.4	7.3	4	23.7	39.5	28.6	4.8	20	33.7	6.2	23	57	379.8	14.3	41.1	63
1	5	0.2	TNNC1	6.5	11	0.8	0.8	0.8	0.7	19.3	3.1	1.1	7.7	6.4	3.9	1.1	2.8	42.1	390.7	2.8	3.3	8240.1	1.4	1.2	19.1	4.1	79.2	3.9	0.9	0.9	0.7	2.5	6.8	1.6	17.7	5.3	1	171.6	4.2	0.4	121.8	2.3	21280.3	16.3	3.3	0.8	0.9	2.8	5.7
1	1	1	TOMM5	80	93.4	69.9	63.4	72.5	67	72.5	71.9	85.5	61.3	70.2	80.4	74.6	65.4	62.5	89.8	59.2	47.6	80.1	71	75.3	115.3	88.2	57.5	83.6	72	73.8	69.9	64.2	91.1	52.9	66.8	39.5	75.1	59.4	60.7	40.5	70.7	46.4	130.5	59.8	62.7	56.4	73.2	76.1	73.3
4	4	1	TOR1A	21.1	24.4	14.2	20.8	15.1	34.8	19.7	15.1	17.8	18.7	14.3	20.9	16.7	20.5	20.1	14.5	17.4	20.8	16.9	15.5	15.5	20.7	36.2	19.6	23.1	14	14.4	14.5	17.3	19.6	19.6	14.4	23.7	14.5	21.5	22.5	9.9	17.2	23.3	16.5	17.7	19	25.7	14.7	19	18.3
2	27	0.0740741	TPCN1	26.1	49.2	35	18.4	48.1	12.6	29.4	63.2	37.5	34.4	41	27.5	19.6	30.8	19.5	38.7	35.8	21.9	58.2	32.5	28.9	50.4	28	29.8	17.1	51.7	45.3	21.2	41.9	52.4	31.1	38.2	18.9	49	28.9	19.7	11.6	36.4	27.5	37.1	21.3	31.7	18.7	31.4	28.8	19.3
1	2	0.5	TRARG1	102.3	1.1	0	1.2	0	0	69.2	0	0.4	0.3	0	1	0	0.2	0	0.1	0.1	0.6	1.5	0	0	0.3	0	0	0.1	0	0	0	0.1	0.5	0	0	0	0.3	0.1	0	0	2.4	0	1.2	1.7	2.3	0	0	0	0.6
1	8	0.125	TSPAN1	1.5	4.3	0.6	53.7	0.8	0	6.3	1.8	1.1	78.9	1.3	528.2	25.6	17.9	35	5.6	123.5	29.2	0.8	0.6	0.7	242.5	3.9	32.4	0.5	1.3	0.8	0.6	0.4	3.1	72.5	17.5	1.1	1.1	196.4	599.6	0	101.8	66.5	0.8	2.4	97.5	21	1.2	0.7	215
1	10	0.1	UBQLN1	50.5	50.3	43.1	44	49.5	85.7	42.8	45.1	48.1	41.1	33.2	44.6	39.7	43.5	39.1	51.2	37.2	37.3	63.6	49.6	51.3	55.7	74.6	39.3	51.5	50.6	51	42.9	36.4	50.9	72.8	28.8	50.8	51.4	45.8	41.7	56.3	34.8	47.2	126.8	42	40	47.5	49	38	42.8
1	8	0.125	UGCG	30.1	66.2	10.3	34.9	10.8	114	25.5	12.4	13.8	19.3	13.1	18.8	24.1	16.5	7.4	41.1	15.8	42.9	14	10.6	14.6	29.7	32.8	34	42.1	12.6	13.4	10.5	12.1	16.7	5.6	12.6	27.8	11.9	13.9	17.9	12.3	14.2	7.7	9.1	30.9	31.9	21.6	13	35.8	48.4
3	8	0.375	USPL1	11.6	9.9	8.5	8.6	8.8	24.3	11.4	11.5	12.7	9.8	9.2	10.5	6.4	10.9	7.2	7.4	10.1	6.3	7.5	9.7	8.7	9.1	15.8	11.9	13	8.7	8.9	8	13.3	12.2	4.8	9	8.3	8.9	11	6.6	15.7	9.1	6.6	9.5	9.8	13.8	6.3	8.9	18.8	10
4	14	0.285714	UTP4	25.4	17.5	8.1	17.7	9.1	27.4	21.2	8.1	10.9	16.2	7.6	19.2	10.9	20.8	10	23.2	19.7	12.8	18.7	10.6	9.3	31.5	19.3	16.5	19.3	7	7.7	8.6	18.4	24.3	16.8	14.3	15.6	7.4	16.2	17.8	11.5	15.8	14.5	62.2	20.1	14.1	22.9	7.2	14.1	19.2
1	8	0.125	VDAC1	90.8	130.9	108.3	97.1	120.5	54.4	107.3	119.4	135.3	60.9	143.3	155.6	268.1	54.9	198.6	173.7	62	91.1	407.3	118	127.2	202.8	207.9	80	90.3	118.3	112.3	114.7	61.3	100.6	183.3	63.9	105.4	120.5	83.2	168	318.7	134	73.2	1055.6	113.5	180.6	91.5	114.2	60.7	165.1
1	12	0.0833333	VIPR1	14.3	2.7	8.4	3.4	12.4	2.3	17	13.3	15.4	2.9	5.4	28.3	34.8	1.2	6.7	5.3	1.3	6.1	5.5	12.7	6.9	2.6	32.7	133.2	4.6	5.9	5.9	12	0.6	2.5	4.2	1.9	2.9	9.2	25.3	28	4.3	22.9	9	1.2	28.6	30.2	1.3	4.4	5.7	6.2
1	9	0.111111	VPS28	131.6	138.7	0.2	0	0.1	0	134	0	0.3	143.3	0.1	146.6	0	134.8	0	139.1	128.4	0.1	161.3	0.1	0.2	173.9	164	124.2	0.1	0.1	0.2	0	161	147.7	0	130.3	0.1	1.1	137.4	0	0.7	120.7	0.2	199.3	151.4	141.1	0	0.1	146.1	155.3
4	28	0.142857	VPS41	23.2	17.6	22.7	20.5	30.7	12.4	22.6	22.5	28.7	26.1	32.7	25.5	17.4	24.1	15	24.4	23.7	36.2	25.7	29.3	24.8	30.9	26.7	25.4	25.2	23	23.2	21.8	31.4	23.6	37.9	15.5	23.2	23.8	23.4	19.9	29.5	13.4	25.2	8.2	16.2	19.2	25.4	26	23.6	21
1	10	0.1	VPS4A	13.1	15.5	15.8	8.9	16.4	8.9	12.9	15.7	17.2	10.2	10.6	12.8	13.6	11.8	8.2	16.1	10.3	9.5	18.5	15.3	14.4	17.8	11.7	10	11.9	16.4	16.7	14	12.3	28	20.8	7.6	10.1	16.6	10.5	7.7	10.3	20	8.5	54.5	15.1	12.9	8.4	15.6	9.3	17.7
2	9	0.222222	VPS51	45	38.1	16.7	35.2	19.8	61.4	47	19.8	30.9	43.2	16.4	54.2	53.3	54.9	7.4	42.9	46.5	20.4	41.2	20.3	14	33.8	36.5	34.5	49	17.5	17.1	15.4	84.5	121.4	37.7	28.8	22.4	18.7	38.4	25.4	20.5	66.1	28	84.9	69.5	50.2	22.9	13	41.2	70.9
4	21	0.190476	VPS53	4.2	4.8	6.2	3	6.3	20.7	4.6	20.1	10.5	4.6	2.7	4.6	3.8	4.4	3.5	9.1	4.1	3.6	4.3	7.8	4.9	4.1	4.5	5.1	4.9	5.4	4.2	8	5.4	4.5	6.4	6	4.7	7.6	4.7	5.9	8.2	4.8	5	7.1	7.2	4.1	6.1	1.1	4.6	5.1
2	10	0.2	WASHC1	15.7	18.3	12.7	7.2	13.5	16.4	17.8	12.7	14.6	24.5	15.4	19.6	10.3	20.5	22.1	19.3	24.3	9.1	16.7	12.8	13.6	26.1	21.1	17.2	13.5	15.4	15.1	12.1	23.2	22.1	5.2	21.3	6.7	13.9	27.2	4.7	16.1	17.7	13.6	23	26.3	22.1	15.5	12.6	29.2	18.5
7	13	0.538462	WDR5	16.6	18.5	16.5	14.1	17.2	20.5	16.8	19.7	21.2	16.9	15.6	19.3	17.8	18.9	9	25.1	19.1	8.3	17.6	17.2	16.9	17	34.3	15.5	16.3	15.5	16.4	17.3	22.1	27.9	13.6	25.6	14.8	18	19.1	13.8	9.1	18.2	12.8	34.1	22.3	19.6	13.7	14.2	20.2	20.8
3	11	0.272727	WHRN	4.5	105.5	25.8	2.3	29.9	2.6	6	20.7	23.1	15.4	37	10	3.8	36.7	4.1	5.7	11.6	2.3	4.6	19.1	24.2	8	4.8	5.1	2.8	36	29.2	12	20.7	14.3	7.1	37	1.8	34.1	14	1.2	12.5	8.8	4	0.5	8.8	8.9	6.4	20.3	20.9	7.9
1	3	0.333333	WNT1	0	0	0.7	0.5	4.5	1.1	0	0	1.9	0	0	0	0.4	0	0	0.1	0	0.2	0.1	0.7	1.2	0	0	0.2	0.8	0.8	0	1.1	0	0	0	0.1	0.1	0.9	0	0	0	0.2	0	0.2	0	0.4	0	0	0.5	0.3
3	3	1	XAGE1A	0.6	0	0	0	0	0	0	0	0	0.2	0	0	0	0	0	0	0	0	0	0	0	0	1.5	0.2	0.4	0	0	0	0	0	0	0	0	0	0	0	0	0	0	0	0.3	0	0	0	0.2	0.2
1	1	1	XCR1	0.9	0.1	0.3	3.9	0.3	3	0.6	0.7	0.8	0.7	0.5	1.1	1.7	0.5	4.5	1.9	0.6	3	0.5	0.5	0.4	0.3	1.1	1.4	11.3	0.4	0.2	0.3	0.9	0.1	0.1	0	4.3	0.4	0.6	1.1	0.7	0.2	0.6	0.1	2.8	1.7	1.5	0.1	7.2	1.2
1	30	0.0333333	YEATS2	7.5	4.8	4.4	9	6.3	14.6	7.9	7.1	8.9	8.2	0	8	5.5	9.1	4.8	8.2	10.4	6.5	6.4	6.1	4.3	6.1	3.4	10	13	4	3.5	5.4	15.2	5.4	10	8.7	11.3	3.5	8.3	6.8	15.8	8.1	7.4	5.5	8.5	7.1	12	0.5	9	5.9
1	11	0.0909091	YES1	25.4	13.6	12.6	10.6	13.2	4.2	22	13.6	14.4	17.6	12.8	22	25	16.2	18	22.9	14	19	13.2	12.4	13.9	28.2	51.1	17.4	6.3	14.7	13.3	10	12.6	26.7	20.1	6.2	42	13.9	15.1	22.9	8.4	21.1	12	8.3	16.9	23.9	16	14.5	27.6	21.5
10	10	1	YIPF1	6.8	9.2	5.5	6.3	5.7	5.7	8.6	5.8	15.4	6.7	6.9	8	6.9	4.2	7.7	9.1	6.3	5.5	6.4	5.7	6.2	11.1	13.7	7.8	7.1	6.7	6.2	5.4	7.1	6.9	7	6.2	9.8	6.9	11.4	9.2	7.3	11.8	4.8	14.8	9.1	7	6.1	6.6	8.2	8.8
1	5	0.2	YWHAB	134.3	121.7	194.9	141.3	233.9	112.1	107.9	162	278.2	104.6	167	162.3	129.6	103	84.3	149.7	98.5	98.4	106	242.2	215.6	157	97.5	127.5	175.7	192.5	191.9	231.9	81.9	58.6	124.1	48.7	124.3	201.1	100.8	175.2	115.9	84.5	134.7	86.4	131	136.4	143.9	179.8	163.7	124.6
1	15	0.0666667	ZER1	22.1	31.2	46	12.5	52	17.2	24	23.8	73.4	26.9	18.1	33.8	33.6	30.1	13.2	28.8	26.1	17.6	38.5	52.4	40.2	26.4	23.1	20.1	14	40.6	37.5	57	28.3	26.8	32.1	33.8	16	42.5	31.9	13.1	17.5	27.6	24.9	72.6	32	31.8	16.6	22.8	19.7	27.2
2	6	0.333333	ZMAT1	6.1	9.4	11.8	2.8	11.9	6.4	7.6	11.1	15.3	7.1	11.4	6	1.9	5.6	21.4	2.4	10.1	2.2	7.9	11.4	11.8	14.2	9.8	5.7	6.7	12.1	11.6	10.6	15.4	10.4	4.4	35.1	0.7	11.6	10.8	1.3	9.5	6.8	3.7	2.6	2.9	7.6	1.3	11.8	13.9	5.8
1	10	0.1	ZMYM1	2.8	2	1.6	2.1	1.8	1	4.5	2.2	1.7	3.6	2.7	2.7	2.4	3.3	4.4	2.7	2.7	2	1.3	1.3	1.7	2.8	2.2	2.3	3.4	1.8	1.9	1.1	4.9	1.7	2.8	0.7	3.5	1.7	3	2.8	3.7	2.9	2.8	1.6	4.3	2.9	2.8	1.7	3.5	2.7
[truncated: 300 more columns]
